# Supplementary material for: The Causal Effect of Basal Metabolic Rate on Type 2 Diabetes: A Two-Sample Mendelian Randomization Study
Source: J Diabetes Res. 2025 May 10;2025:6523642. doi: 10.1155/jdr/6523642 (PMC12085242; doi:10.1155/jdr/6523642)
Supplement: Supporting Information 1 — Table S1. The results of SNP selection and data harmonization. Table S2. Detailed information for the GWAS data. Table S3. The outliers identified by Radial MR. Table S4. Association between basal metabolic rate and risk of Type 2 diabetes (after eliminating outliers). Table S5. Results of heterogeneity test and pleiotropy test of instrumental variables (after eliminating outliers). Table S6. MR-PRESSO test results (after eliminating outliers). Table S7. Results of MVMR. [file 6523642.f1.xlsx]

## Sheet: Table S1
Table S1. The results of SNP selection and data harmonization
						BMR					DM
SNP	CHR	POS	EA	OA	EAF	beta	se	pval	r2	F	beta	se	pval
rs10909950	1	2764068	C	G	0.431923	-0.00738902	0.00131995	2.2e-08	6.89e-05	31.337	-0.0013	0.0066	0.8438
rs212526	1	21584941	C	T	0.600778	0.00918369	0.00132851	4.8e-12	0.000105043	47.7862	0.0017	0.0063	0.7867
rs10914462	1	32125943	G	A	0.426701	-0.0104308	0.00131724	2.4e-15	0.000137833	62.7052	0.0166	0.0066	0.01185
rs4653016	1	33776441	A	C	0.683219	0.0151066	0.00140138	4.3e-27	0.000255399	116.204	0.0073	0.0067	0.276
rs6681795	1	56583274	G	A	0.227803	0.0148221	0.00155415	1.5e-21	0.00019992	90.9561	-0.0093	0.0075	0.2173
rs7519259	1	66434743	A	G	0.52834	0.00783987	0.00130933	2.1e-09	7.88e-05	35.8523	0.0119	0.0064	0.06243
rs2568958	1	72765116	A	G	0.603675	0.0110677	0.00132795	7.8e-17	0.000152684	69.4623	0.0247	0.0065	0.0001418
rs12129705	1	120191044	T	A	0.127143	-0.01155	0.0019887	6.3e-09	7.41e-05	33.7306	0.0128	0.0096	0.1839
rs112685832	1	155822629	A	C	0.115449	0.0134847	0.00207014	7.3e-11	9.33e-05	42.4308	0.0091	0.0111	0.4123
rs7513326	1	159895536	A	G	0.508344	-0.00741532	0.00132349	2.1e-08	6.9e-05	31.3918	-0.0069	0.0067	0.3031
rs61828917	1	173580303	T	C	0.124874	0.0109769	0.00197511	2.7e-08	6.79e-05	30.8869	0.0025	0.0097	0.7974
rs655598	1	190287713	A	G	0.563188	-0.0100469	0.00131048	1.8e-14	0.000129198	58.7762	-0.014	0.0064	0.02838
rs148662000	1	228721530	T	G	0.063637	-0.015038	0.00267697	1.9e-08	6.94e-05	31.5567	-0.0009	0.0133	0.946
rs225111	1	8124315	A	C	0.432334	-0.00839265	0.00131553	1.8e-10	8.95e-05	40.7	0.0215	0.0065	0.0009263
rs284315	1	10734800	G	A	0.498269	-0.00773208	0.00129895	2.6e-09	7.79e-05	35.4328	-0.0094	0.0067	0.1607
rs3765351	1	22445991	T	C	0.541392	-0.00950215	0.00130432	3.2e-13	0.000116663	53.073	-0.0049	0.0064	0.443
rs28605759	1	38399816	A	G	0.454315	-0.00868595	0.00130583	2.9e-11	9.73e-05	44.2445	-0.0062	0.0066	0.3473
rs12140153	1	62579891	T	G	0.094284	-0.0196063	0.0022823	8.7e-18	0.000162212	73.7979	-0.0645	0.0113	1.17e-08
rs1923766	1	90063846	G	T	0.243586	-0.00842849	0.00152041	3e-08	6.76e-05	30.731	0.0147	0.0075	0.05118
rs17024393	1	110154688	C	T	0.025905	0.032555	0.00410871	2.3e-15	0.000137998	62.7802	-0.0483	0.0181	0.007664
rs12083887	1	118881689	G	A	0.597584	0.0072702	0.00132699	4.3e-08	6.6e-05	30.0162	0.0024	0.0067	0.7202
rs11205354	1	150249101	A	C	0.444267	-0.00780795	0.00131711	3.1e-09	7.73e-05	35.1421	-0.0099	0.0065	0.1272
rs12731187	1	202013757	T	C	0.358149	-0.00833265	0.00137078	1.2e-09	8.12e-05	36.9512	-0.0103	0.0067	0.1243
rs12123505	1	203791049	G	C	0.719395	-0.00869516	0.001453	2.2e-09	7.87e-05	35.8115	-0.0029	0.007	0.6793
rs823118	1	205723572	T	C	0.547625	-0.0133508	0.00130594	1.6e-24	0.000229709	104.512	-0.0214	0.0064	0.0008063
rs2789366	1	235508270	A	G	0.346285	-0.00930269	0.00136706	1e-11	0.00010179	46.3063	-0.0187	0.0067	0.00526
rs2281175	1	1665702	C	T	0.405077	0.011461	0.00139438	2e-16	0.0001485	67.5586	0.0004	0.0071	0.9552
rs4648626	1	2200390	A	C	0.456984	0.00796635	0.00130857	1.1e-09	8.15e-05	37.0615	-0.0104	0.0068	0.1265
rs1205593	1	11252716	C	T	0.759346	-0.0157775	0.00152414	4.1e-25	0.000235523	107.158	-0.0244	0.0075	0.001209
rs11578046	1	23425139	A	G	0.326565	-0.0131628	0.00138763	2.4e-21	0.000197775	89.9803	0.0019	0.0069	0.7834
rs522468	1	36653677	G	T	0.715461	0.00809448	0.001449	2.3e-08	6.86e-05	31.2061	0.019	0.0072	0.00854
rs12731454	1	97067652	G	A	0.309215	0.0112572	0.00141378	1.7e-15	0.000139362	63.4009	-0.0188	0.007	0.007363
rs2615075	1	225934295	G	A	0.375873	0.0102715	0.00134832	2.6e-14	0.000127566	58.0336	-0.0077	0.0067	0.2505
rs17491275	1	39672545	G	T	0.160062	0.0167798	0.00179117	7.4e-21	0.000192897	87.7603	-0.0751	0.0086	2.187e-18
rs475390	1	41570459	A	G	0.776451	-0.0208002	0.00156322	2.1e-40	0.000389076	177.049	0.0002	0.0076	0.9791
rs34517439	1	78450517	A	C	0.121685	0.0396322	0.00201383	3.2e-86	0.000850727	387.301	-0.0146	0.0102	0.1506
rs17363646	1	86823503	G	A	0.135708	0.0130495	0.00189697	6e-12	0.000104023	47.3222	-0.0119	0.009	0.1863
rs77848106	1	107971673	A	C	0.295519	-0.00987566	0.00143642	6.2e-12	0.000103904	47.268	-0.0255	0.0069	0.0002242
rs76798800	1	154994978	T	G	0.265996	0.0225403	0.00147464	9.6e-53	0.000513373	233.639	-0.0156	0.0072	0.03082
rs6675441	1	214659762	A	G	0.233595	-0.0124262	0.00156066	1.7e-15	0.00013935	63.3955	0.0035	0.0077	0.6515
rs5017213	1	217893504	C	T	0.355094	0.00798903	0.00136064	4.3e-09	7.58e-05	34.4746	-0.0024	0.0067	0.7202
rs1108548	1	218634787	G	A	0.27717	0.0151539	0.00145793	2.6e-25	0.000237455	108.037	-0.0156	0.0071	0.02845
rs12047401	1	49364360	G	T	0.678933	-0.00778359	0.00139289	2.3e-08	6.86e-05	31.2266	-0.0022	0.0068	0.7465
rs3845344	1	75001480	T	C	0.391167	0.00926286	0.00133291	3.7e-12	0.000106158	48.2933	-0.003	0.0066	0.6493
rs60077625	1	172098794	A	G	0.314362	0.0142066	0.00140166	3.8e-24	0.000225791	102.729	0.0001	0.0069	0.9885
rs543874	1	177889480	G	A	0.20527	0.0290252	0.00161081	1.4e-72	0.000713281	324.683	-0.0547	0.0081	1.162e-11
rs2678204	1	201800511	G	T	0.340176	0.013697	0.00137361	2e-23	0.000218544	99.4311	-0.0283	0.0067	2.408e-05
rs12713004	2	23896049	G	A	0.724926	0.0157457	0.00145877	3.7e-27	0.000256064	116.506	0.0026	0.0072	0.7189
rs10176567	2	58885575	T	C	0.143079	0.0107341	0.00186065	8e-09	7.32e-05	33.2813	0.0399	0.009	9.373e-06
rs17443541	2	200402624	C	T	0.189361	-0.0113384	0.00167783	1.4e-11	0.000100386	45.6673	0.0206	0.0083	0.01276
rs10202845	2	42575820	G	A	0.113293	-0.0171333	0.00207494	1.5e-16	0.00014987	68.1819	0.0291	0.0101	0.00379
rs59985551	2	56106928	T	C	0.226244	-0.0192608	0.00155408	2.8e-35	0.00033757	153.603	0.0066	0.0075	0.3813
rs1374370	2	85818273	A	G	0.305267	0.0102578	0.00141383	4e-13	0.00011571	52.6395	-0.0177	0.007	0.01163
rs1837367	2	111874551	A	G	0.482823	0.00910423	0.00130859	3.5e-12	0.0001064	48.4036	-0.0269	0.0065	3.415e-05
rs10803955	2	183228114	G	A	0.507638	-0.0107068	0.00129954	1.7e-16	0.000149205	67.8794	0.0113	0.0064	0.07685
rs11688707	2	241843564	A	G	0.36447	0.00829802	0.00136638	1.3e-09	8.11e-05	36.8811	0.004	0.0067	0.5506
rs77165542	2	430975	T	C	0.035483	-0.0635239	0.00355942	3.1e-71	0.000699714	318.503	-0.0936	0.0188	6.819e-07
rs112544217	2	20222686	T	C	0.022151	-0.0264382	0.00453066	5.4e-09	7.49e-05	34.0517	0.0275	0.0233	0.2389
rs1260326	2	27730940	C	T	0.604226	0.0181199	0.00132904	2.5e-42	0.000408476	185.88	-0.0644	0.0066	1.621e-22
rs10172196	2	36780549	A	G	0.305517	0.0121658	0.00141659	8.8e-18	0.000162118	73.7549	0.009	0.0072	0.2128
rs11545482	2	70315987	T	C	0.020452	-0.0313468	0.00459222	8.7e-12	0.000102425	46.595	-0.0117	0.0251	0.6415
rs752070	2	74824970	G	A	0.126291	0.0116486	0.00196117	2.9e-09	7.76e-05	35.2789	0.0028	0.0094	0.7664
rs58584712	2	112249583	A	G	0.211152	0.00915937	0.00159489	9.3e-09	7.25e-05	32.9813	-0.0402	0.0083	1.173e-06
rs71423263	2	144024781	G	T	0.141452	0.013379	0.0018692	8.2e-13	0.000112615	51.2311	-0.0241	0.0092	0.008906
rs17400325	2	178565913	C	T	0.041571	0.0214225	0.00325788	4.8e-11	9.5e-05	43.2383	-0.0104	0.0173	0.5472
rs1447498	2	205388729	G	A	0.770272	-0.00911856	0.00154873	3.9e-09	7.62e-05	34.6656	0.0188	0.0076	0.01391
rs1047891	2	211540507	A	C	0.315853	0.0168996	0.00139868	1.3e-33	0.000320838	145.987	-0.0059	0.0069	0.3932
rs13430869	2	218146818	T	G	0.741823	0.0127991	0.00148834	8e-18	0.000162552	73.9525	0.0083	0.0072	0.2506
rs1478575	2	218278555	A	T	0.684064	0.0173941	0.00140222	2.5e-35	0.000338169	153.876	0.0029	0.0068	0.67
rs115179432	2	33348679	G	A	0.071971	-0.0225062	0.00253197	6.2e-19	0.000173668	79.0106	0.0138	0.0127	0.276
rs41458449	2	46929951	C	G	0.143903	-0.0105519	0.0018595	1.4e-08	7.08e-05	32.2008	0.0029	0.009	0.7474
rs3771382	2	71559445	G	C	0.571111	-0.0116563	0.0013166	8.5e-19	0.000172285	78.3812	0.0049	0.0064	0.443
rs867529	2	88913273	C	G	0.279423	0.00970483	0.00144774	2e-11	9.88e-05	44.9358	-0.0068	0.0071	0.3395
rs10188231	2	142297493	G	C	0.185795	-0.0112849	0.00167337	1.5e-11	0.0001	45.4789	0.0122	0.0082	0.1352
rs116337081	2	183954625	T	C	0.070084	0.0140688	0.00255557	3.7e-08	6.66e-05	30.3066	-0.0016	0.0127	0.8995
rs1064213	2	198950240	A	G	0.478355	0.0113589	0.00130247	2.8e-18	0.000167176	76.0563	0.0183	0.0064	0.004167
rs3116201	2	233074205	A	G	0.097867	-0.0181318	0.0021929	1.4e-16	0.000150275	68.3663	0.0024	0.011	0.8272
rs2197563	2	233687080	A	G	0.594856	0.0100583	0.0013274	3.5e-14	0.000126212	57.4174	-0.0209	0.0066	0.001532
rs6743060	2	629510	A	C	0.828303	0.0369375	0.00172552	1.2e-101	0.00100639	458.24	0.0491	0.0085	7.06e-09
rs4556997	2	100814858	A	C	0.135888	0.0140338	0.00190027	1.5e-13	0.000119888	54.5404	0.0202	0.0092	0.02835
rs2140046	2	169706079	C	T	0.363501	-0.0113515	0.00135326	4.9e-17	0.000154663	70.3626	-0.0154	0.0066	0.01956
rs72885917	2	172416376	C	A	0.247484	-0.0202279	0.00150626	4.1e-41	0.000396313	180.343	-0.011	0.0074	0.1389
rs12694042	2	207029825	T	C	0.501754	-0.00818043	0.0013069	3.9e-10	8.61e-05	39.1801	0.0034	0.0065	0.6004
rs11684531	2	219835489	G	A	0.13277	-0.0108229	0.00191698	1.6e-08	7.01e-05	31.875	0.0012	0.0108	0.9114
rs1542224	2	223963874	C	T	0.718954	0.0126276	0.00144973	3e-18	0.000166765	75.8692	-0.0032	0.0071	0.6531
rs17246129	2	227259964	A	G	0.304764	0.0112322	0.00141605	2.2e-15	0.0001383	62.9174	0.0091	0.007	0.1946
rs6437277	2	242608984	G	A	0.769139	-0.0120103	0.00155274	1e-14	0.000131511	59.8285	-0.0021	0.0079	0.7891
rs6777784	3	62376645	T	G	0.61684	0.00776083	0.00133881	6.8e-09	7.39e-05	33.6029	0.0037	0.0067	0.5808
rs4858940	3	88254820	C	T	0.885533	0.0178193	0.00204671	3.1e-18	0.000166612	75.7996	-0.0394	0.0104	0.0001441
rs843374	3	183997261	T	A	0.58717	-0.0111296	0.00132459	4.4e-17	0.000155181	70.5983	0.0262	0.0067	9.234e-05
rs7612882	3	30078634	A	G	0.546427	0.0077833	0.00131175	3e-09	7.74e-05	35.2066	0.0148	0.0064	0.02049
rs6792892	3	49995518	C	T	0.530738	0.0150501	0.00130478	8.8e-31	0.000292406	133.046	-0.0325	0.0064	3.607e-07
rs6762578	3	128992047	A	G	0.778406	0.0156224	0.00157563	3.6e-23	0.000216074	98.3072	-0.0254	0.0079	0.001218
rs485554	3	172137343	C	G	0.314935	0.0156369	0.00140794	1.2e-28	0.000271097	123.348	-0.0014	0.0069	0.8395
rs73052033	3	185828465	C	T	0.18507	-0.0164736	0.00168102	1.1e-22	0.000211081	96.035	0.027	0.0083	0.001098
rs62246311	3	9498143	A	G	0.102326	0.0147465	0.00214968	6.9e-12	0.000103441	47.0574	0.0448	0.0104	1.546e-05
rs7619139	3	25110415	A	T	0.588636	0.012547	0.00132766	3.4e-21	0.000196304	89.3108	0.0147	0.0065	0.02354
rs754635	3	42305131	G	C	0.886584	0.013669	0.00205317	2.8e-11	9.74e-05	44.3222	-0.0165	0.0101	0.1007
rs34693680	3	98665549	T	C	0.132003	0.0141604	0.00192371	1.8e-13	0.000119105	54.1839	-0.0119	0.0096	0.2167
rs724016	3	141105570	G	A	0.443677	0.0305167	0.00131072	6.7e-120	0.00119027	542.068	0.0289	0.0065	8.51e-06
rs1910466	3	147086268	C	T	0.49815	-0.00823868	0.00131119	3.3e-10	8.68e-05	39.4805	0.0107	0.0067	0.1103
rs78149371	3	33260875	G	A	0.061422	-0.0151751	0.00271052	2.2e-08	6.89e-05	31.3441	0.0027	0.0138	0.8451
rs4974072	3	41222586	A	G	0.490116	0.0111403	0.00130819	1.7e-17	0.000159401	72.5187	0.0022	0.0064	0.7305
rs6762851	3	56686329	C	T	0.35737	-0.011835	0.00136021	3.3e-18	0.000166403	75.7047	0.0051	0.0068	0.4536
rs7613368	3	61267398	C	T	0.259949	-0.00950964	0.00149038	1.8e-10	8.95e-05	40.7129	0.0007	0.0072	0.9228
rs10511111	3	80599757	C	T	0.309418	0.00894809	0.00141074	2.3e-10	8.84e-05	40.2314	-0.0152	0.0068	0.02552
rs6779752	3	85663849	A	G	0.637594	-0.0131616	0.00136556	5.5e-22	0.000204181	92.8953	-0.0023	0.0067	0.7314
rs11709402	3	131551027	G	A	0.278631	0.0116843	0.00145844	1.1e-15	0.000141083	64.1839	-0.0293	0.0071	3.867e-05
rs9882731	3	171906978	C	G	0.530705	-0.0114327	0.00132548	6.4e-18	0.000163527	74.396	-0.008	0.0065	0.2178
rs73175572	3	185490184	G	A	0.111717	0.02829	0.00209047	1e-41	0.00040245	183.137	0.0758	0.0102	8.427e-14
rs2270894	3	9975386	G	C	0.203273	-0.0174573	0.0016812	2.9e-25	0.000236985	107.824	-0.0053	0.0082	0.5164
rs2569993	3	12926096	C	T	0.320263	0.00897591	0.00140133	1.5e-10	9.02e-05	41.0274	-0.0203	0.0068	0.002856
rs34373881	3	20432033	A	G	0.275292	-0.00817308	0.00146254	2.3e-08	6.86e-05	31.2287	-0.0253	0.0071	0.0003802
rs13059004	3	38601237	C	A	0.478061	0.00915217	0.00132287	4.6e-12	0.000105215	47.8643	-0.002	0.0065	0.758
rs36012032	3	52814709	A	C	0.090938	0.0181238	0.00226957	1.4e-15	0.000140171	63.769	-0.0094	0.0112	0.4014
rs2016469	3	108023965	A	G	0.371601	0.0085388	0.00135871	3.3e-10	8.68e-05	39.4946	0.0147	0.0066	0.02584
rs4635681	3	152310614	G	A	0.15625	0.0114204	0.00179371	1.9e-10	8.91e-05	40.5374	-0.0175	0.0087	0.04404
rs357486	3	153885503	C	T	0.543367	0.0109852	0.00130715	4.3e-17	0.000155241	70.6258	-0.0091	0.0065	0.161
rs13085472	3	171129859	C	T	0.666367	-0.00860359	0.00138787	5.7e-10	8.45e-05	38.4291	0.0075	0.0064	0.2403
rs2101975	4	106216667	G	A	0.432206	-0.016053	0.00132034	5.2e-34	0.000324869	147.822	0.0012	0.0065	0.8533
rs223942	4	12912629	G	A	0.615123	-0.00803457	0.00133886	2e-09	7.92e-05	36.0125	0.0006	0.0066	0.9275
rs13125807	4	54351220	T	C	0.142089	0.012373	0.00187576	4.2e-11	9.56e-05	43.5105	-0.0156	0.0091	0.08679
rs10020631	4	69353863	A	G	0.247999	-0.00839416	0.00151645	3.1e-08	6.74e-05	30.6405	-0.0072	0.0079	0.3592
rs2627692	4	88649369	T	C	0.505839	-0.00964757	0.00130208	1.3e-13	0.000120675	54.8983	-0.0069	0.0064	0.28
rs11097755	4	102709308	C	T	0.443078	0.00912672	0.00131198	3.5e-12	0.000106375	48.3919	-0.0175	0.0066	0.007977
rs1296328	4	137083193	C	A	0.558988	-0.0100716	0.00131961	2.3e-14	0.000128044	58.2511	0.0346	0.0065	9.821e-08
rs111598585	4	171635471	T	C	0.208544	-0.00923571	0.00160974	9.6e-09	7.24e-05	32.9175	-0.0238	0.008	0.002781
rs7683836	4	180167906	A	G	0.55726	-0.00779994	0.00131654	3.1e-09	7.72e-05	35.1004	-0.0126	0.0064	0.04852
rs4865465	4	1745486	A	G	0.534714	0.00957335	0.00130418	2.1e-13	0.000118443	53.8829	-0.0134	0.0064	0.0359
rs10939792	4	18483405	G	C	0.320253	0.00895366	0.0013974	1.5e-10	9.02e-05	41.0542	-0.0184	0.0068	0.006859
rs10938397	4	45182527	G	A	0.434301	0.0144976	0.00131711	3.5e-28	0.000266282	121.156	-0.0414	0.0065	1.8e-10
rs17454077	4	87631532	G	A	0.035591	0.0248864	0.00352429	1.6e-12	0.000109608	49.8631	-0.0092	0.0184	0.6176
rs9985795	4	135213286	C	T	0.482766	-0.00771579	0.00130846	3.7e-09	7.64e-05	34.7727	0.001	0.0064	0.8756
rs4240326	4	145839264	G	A	0.550146	-0.0217733	0.00131009	5e-62	0.000606864	276.213	0.0031	0.0064	0.6274
rs34227797	4	159982551	C	G	0.310277	0.00881664	0.00141025	4.1e-10	8.59e-05	39.0852	-0.0007	0.0069	0.9193
rs112069922	4	1034997	T	C	0.048172	-0.0258077	0.00307477	4.7e-17	0.000154851	70.4484	0.0026	0.016	0.8711
rs73213484	4	28489339	T	A	0.141232	-0.0141047	0.00187318	5.1e-14	0.00012463	56.6979	0.0182	0.0091	0.04572
rs4132132	4	31001301	C	T	0.444232	0.00916883	0.00132486	4.5e-12	0.000105281	47.8945	0.0015	0.0065	0.8173
rs2102278	4	52818664	G	A	0.322523	0.0111444	0.0013957	1.4e-15	0.000140145	63.7569	-0.0358	0.0069	2.211e-07
rs1443536	4	82174165	G	A	0.304963	0.0123681	0.00141782	2.7e-18	0.000167263	76.096	-0.0114	0.0068	0.09392
rs17042011	4	111604727	T	C	0.2071	0.00908222	0.00162937	2.5e-08	6.83e-05	31.0701	0.0142	0.008	0.07434
rs34848742	4	123828042	G	T	0.788249	-0.0145035	0.00159506	9.7e-20	0.000181728	82.6779	-0.0301	0.0077	0.0001024
rs72703409	4	184225295	C	G	0.065547	-0.0149291	0.00263749	1.5e-08	7.04e-05	32.0394	0.0052	0.0129	0.6864
rs2699433	4	3482554	T	C	0.147566	-0.0124255	0.00185673	2.2e-11	9.84e-05	44.7846	-0.005	0.0094	0.5957
rs7671110	4	17874089	T	C	0.158096	-0.0299418	0.00178431	3.4e-63	0.000618665	281.587	0.0208	0.009	0.02089
rs17010961	4	86723103	A	T	0.139413	-0.0116385	0.00189069	7.5e-10	8.33e-05	37.8923	0.0002	0.0093	0.9829
rs1553065	4	115036831	A	G	0.430371	-0.00801003	0.0013193	1.3e-09	8.1e-05	36.862	-0.0158	0.0065	0.01494
rs6821305	4	122713863	C	A	0.399242	0.0138413	0.00133086	2.5e-25	0.000237736	108.165	-0.0037	0.0067	0.5808
rs3990738	4	152295198	G	A	0.542731	-0.00773855	0.00138239	2.2e-08	6.89e-05	31.3369	NA	NA	NA
rs10058393	5	277617	T	C	0.129097	0.0127346	0.00194524	5.9e-11	9.42e-05	42.8571	0.0347	0.0096	0.0003154
rs73093103	5	50658010	T	A	0.034036	0.0223248	0.00360981	6.2e-10	8.41e-05	38.2476	0.0181	0.0168	0.2799
rs12188627	5	60720682	G	A	0.487745	-0.010523	0.00130444	7.2e-16	0.000143047	65.0772	-0.0068	0.0064	0.287
rs6235	5	95728898	G	C	0.267944	0.0167565	0.00147163	4.9e-30	0.000284941	129.648	0.0034	0.0072	0.6379
rs2611732	5	95855576	G	A	0.601955	0.00790625	0.00133122	2.9e-09	7.75e-05	35.2728	-0.0122	0.0066	0.06438
rs9327336	5	123990270	C	T	0.343065	0.00904042	0.00137301	4.6e-11	9.53e-05	43.3539	-0.0046	0.0069	0.5056
rs247008	5	131447104	G	A	0.670455	0.0129394	0.00139594	1.9e-20	0.000188852	85.9197	-0.0064	0.0068	0.347
rs17115481	5	153358226	A	G	0.269719	-0.0100395	0.00147207	9.1e-12	0.000102243	46.512	-0.0168	0.0072	0.02005
rs7731023	5	36181627	G	A	0.57435	0.00810515	0.00131768	7.7e-10	8.32e-05	37.8356	0.0155	0.0065	0.01695
rs62372052	5	42724294	G	A	0.110093	0.0260292	0.00209064	1.4e-35	0.000340662	155.011	0.0213	0.0108	0.04826
rs4865956	5	54882505	A	T	0.696504	-0.011018	0.00142302	9.7e-15	0.000131776	59.949	-0.0138	0.0069	0.04582
rs31211	5	134363145	A	G	0.251068	-0.0124467	0.00150421	1.3e-16	0.000150499	68.4683	0.0108	0.0073	0.1406
rs4912905	5	142730376	C	G	0.249385	-0.0101215	0.00151463	2.3e-11	9.82e-05	44.6555	0.0014	0.0074	0.8506
rs111365325	5	170865229	T	C	0.231327	-0.0144426	0.00154905	1.1e-20	0.000191067	86.9277	-0.0044	0.0076	0.5648
rs11739036	5	32723478	A	G	0.342501	-0.0119152	0.00141856	4.5e-17	0.000155077	70.5514	-0.0046	0.0068	0.4991
rs12657771	5	36787962	A	G	0.43867	-0.0130516	0.00132031	4.8e-23	0.000214779	97.7178	-0.0043	0.0064	0.5008
rs2307111	5	75003678	C	T	0.395103	-0.018714	0.00133465	1.1e-44	0.000432036	196.606	0.0502	0.0065	1.049e-14
rs7728690	5	88411214	T	C	0.385517	-0.0104888	0.00133894	4.7e-15	0.00013489	61.366	-0.0154	0.0066	0.01956
rs2952615	5	112138888	C	G	0.617532	-0.0128315	0.00134282	1.2e-21	0.000200697	91.3098	-0.0121	0.0065	0.06233
rs4282339	5	168256240	A	G	0.207607	-0.0183879	0.00160417	2e-30	0.000288767	131.39	0.0029	0.008	0.7155
rs244711	5	176509193	T	C	0.685823	0.016526	0.00150746	5.8e-28	0.000264142	120.183	-0.01	0.0077	0.1968
rs9291926	5	67599656	G	T	0.531836	-0.0125229	0.00130775	1e-21	0.000201549	91.6977	0.0067	0.0064	0.2942
rs9800418	5	77641008	C	T	0.244699	0.00899503	0.00152376	3.6e-09	7.66e-05	34.8474	-0.004	0.0074	0.5905
rs36695	5	127549187	A	G	0.504435	-0.00823014	0.00130468	2.8e-10	8.75e-05	39.7928	0.0153	0.0064	0.0166
rs55758152	5	171317318	A	G	0.325968	0.00980037	0.00140759	3.3e-12	0.00010656	48.4764	-0.0085	0.007	0.2256
rs252938	5	5496480	T	C	0.648993	-0.00910474	0.00137867	4e-11	9.59e-05	43.6127	0.0081	0.0067	0.2267
rs695922	5	53385529	G	A	0.836925	-0.00975526	0.00178388	4.5e-08	6.57e-05	29.905	-0.022	0.0088	0.01237
rs365352	5	77401152	A	G	0.244453	-0.0155925	0.0015144	7.3e-25	0.000233001	106.01	-0.0177	0.0075	0.01888
rs505575	5	111256812	C	T	0.672511	-0.00960709	0.00139268	5.3e-12	0.000104603	47.586	0.0157	0.0067	0.01913
rs1582931	5	122657199	A	G	0.473261	-0.0189415	0.00131719	6.9e-47	0.000454405	206.79	-0.0118	0.0064	0.06467
rs3822742	5	139059017	A	C	0.371037	0.0144756	0.00135333	1.1e-26	0.000251458	114.41	0.003	0.0067	0.6544
rs3853474	5	141816555	T	C	0.376997	-0.00819663	0.0013444	1.1e-09	8.17e-05	37.1716	-0.0009	0.0066	0.8915
rs2422054	5	161382474	A	T	0.631031	0.00827496	0.00135244	9.4e-10	8.23e-05	37.4364	-0.0022	0.0066	0.7387
rs254963	5	171224403	G	A	0.446529	-0.00831058	0.00132134	3.2e-10	8.7e-05	39.5578	0.0074	0.0064	0.2466
rs6874142	5	172753555	G	T	0.113712	0.0184845	0.00217406	1.9e-17	0.000158896	72.2887	0.0124	0.0112	0.2684
rs62396185	6	26180634	C	G	0.26002	-0.0232585	0.00148536	2.9e-55	0.000538735	245.187	-0.0263	0.0071	0.0002208
rs76116290	6	31834769	G	C	0.045805	-0.0183262	0.00311366	4e-09	7.62e-05	34.6418	-0.0042	0.0148	0.776
rs11756675	6	120067932	G	A	0.257276	0.00844227	0.00149042	1.5e-08	7.05e-05	32.0848	0.0025	0.0074	0.7366
rs12216497	6	19028623	T	C	0.561044	-0.0112864	0.00131448	9e-18	0.000162047	73.7227	0	0.0065	1
rs41271299	6	19839415	T	C	0.051246	0.0429019	0.0029512	7.1e-48	0.000464369	211.326	-0.0108	0.0156	0.4888
rs3131014	6	31116627	A	G	0.235726	-0.0169155	0.00153689	3.6e-28	0.000266242	121.139	0.0316	0.0077	4.533e-05
rs1179905	6	90322922	G	A	0.195096	0.0110378	0.00165223	2.4e-11	9.81e-05	44.6295	-0.0148	0.0081	0.06639
rs11756783	6	101118109	T	A	0.462485	-0.00844619	0.00130871	1.1e-10	9.16e-05	41.6517	0.0105	0.0065	0.1058
rs9388498	6	126873423	T	G	0.185963	0.016894	0.00171876	8.4e-23	0.000212349	96.6123	NA	NA	NA
rs7740107	6	130374461	A	T	0.736357	-0.0291498	0.00147683	1e-86	0.000855751	389.59	0.0207	0.0073	0.004738
rs6570509	6	142716286	T	G	0.287107	-0.0143826	0.00143901	1.6e-23	0.000219564	99.8953	-0.0113	0.007	0.1072
rs3853252	6	152170247	A	G	0.454867	0.0157923	0.00131376	2.8e-33	0.000317563	144.496	-0.0067	0.0065	0.302
rs76307059	6	169000888	G	C	0.04639	-0.0189808	0.0031089	1e-09	8.19e-05	37.2747	-0.0023	0.0153	0.8804
rs2744956	6	34618937	C	T	0.139117	0.0404219	0.00187894	1.2e-102	0.00101642	462.813	0.0006	0.009	0.9469
rs35679149	6	43604167	G	A	0.026763	-0.0256986	0.00403687	1.9e-10	8.91e-05	40.5254	0.0697	0.0205	0.0006828
rs72892910	6	50816887	T	G	0.172201	0.023158	0.00172717	5.4e-41	0.000395066	179.775	0.0616	0.0083	9.529e-14
rs578366	6	81591034	G	A	0.420395	-0.0100711	0.00131797	2.1e-14	0.00012835	58.3903	0.007	0.0065	0.2809
rs17069647	6	108917688	A	T	0.09381	-0.0134891	0.00223542	1.6e-09	8e-05	36.4121	0.0004	0.0108	0.9704
rs4946936	6	109003321	C	T	0.712573	0.0219137	0.00145134	1.6e-51	0.000500938	227.977	-0.0108	0.007	0.1237
rs11153171	6	109653825	T	C	0.356044	-0.0130285	0.00136526	1.4e-21	0.000200161	91.066	-0.0226	0.0067	0.0007445
rs62439025	6	166592164	C	G	0.152295	0.0115451	0.00181986	2.2e-10	8.85e-05	40.2455	0.006	0.0091	0.5101
rs9379084	6	7231843	A	G	0.115559	-0.0147232	0.00209874	2.3e-12	0.000108181	49.2136	-0.0994	0.0106	5.478e-21
rs11243202	6	7719065	C	T	0.485925	0.0177481	0.00130818	6.3e-42	0.000404485	184.063	0.0012	0.0064	0.851
rs12213070	6	12131542	A	G	0.346306	-0.00941059	0.00136783	6e-12	0.000104048	47.3334	-0.0048	0.0069	0.4873
rs5019542	6	51738352	T	C	0.636328	-0.00956176	0.00135423	1.7e-12	0.000109585	49.8527	-0.0067	0.0066	0.3098
rs9350850	6	81050236	C	T	0.079497	0.0224574	0.00240669	1e-20	0.000191383	87.0716	-0.022	0.0117	0.06065
rs10457469	6	126083658	A	G	0.523388	0.0145047	0.00130354	9.3e-29	0.000272119	123.813	0.0345	0.0064	6.6e-08
rs114056237	6	41877671	A	G	0.012451	-0.0611679	0.00586777	1.9e-25	0.000238839	108.667	0.1105	0.0326	0.0006901
rs1418433	6	44752568	A	G	0.587627	-0.00816102	0.00132352	7e-10	8.36e-05	38.0212	-0.0215	0.0065	0.0009263
rs12209223	6	76164589	A	C	0.101303	0.0152981	0.00216793	1.7e-12	0.000109458	49.7946	0.0194	0.0105	0.0639
rs12200061	6	83487443	A	G	0.405335	-0.00779678	0.00132884	4.4e-09	7.57e-05	34.4257	-0.0073	0.0067	0.276
rs599004	6	140439740	T	C	0.280788	-0.0108141	0.00144649	7.7e-14	0.000122859	55.8918	0.0112	0.0071	0.1157
rs7755185	6	152339615	G	A	0.311107	0.00868653	0.00140815	6.9e-10	8.37e-05	38.0534	-0.0155	0.0068	0.02276
rs73013411	6	164126233	A	C	0.131262	0.0141259	0.00193293	2.7e-13	0.000117397	53.407	-0.0536	0.0097	3.7e-08
rs836511	7	6458319	G	A	0.199498	0.0114237	0.00163348	2.7e-12	0.00010751	48.9085	-0.0048	0.0079	0.541
rs3778934	7	39445385	C	A	0.340627	-0.00844009	0.00137754	9e-10	8.25e-05	37.5391	0.0233	0.0067	0.0005068
rs62460522	7	44892742	T	C	0.070093	0.0145582	0.00255687	1.2e-08	7.13e-05	32.4187	-0.0323	0.013	0.01285
rs2866719	7	70106061	T	C	0.368848	0.00925657	0.00135838	9.5e-12	0.000102076	46.4361	0.0163	0.0067	0.015
rs56383938	7	74097622	G	A	0.087161	-0.0153116	0.00231159	3.5e-11	9.64e-05	43.8751	0.0252	0.0129	0.05038
rs6951489	7	76639839	G	A	0.824709	-0.0165302	0.00173296	1.4e-21	0.000199987	90.9866	0.0323	0.0088	0.0002402
rs1524445	7	113035833	T	C	0.421106	-0.0106258	0.00133236	1.5e-15	0.000139807	63.6031	-0.0118	0.0065	0.0691
rs10248298	7	121963813	A	C	0.365931	0.0124729	0.00135332	3.1e-20	0.000186707	84.9439	0.0324	0.0066	9.021e-07
rs62621812	7	127015083	A	G	0.020307	0.0404362	0.00476277	2.1e-17	0.000158439	72.0808	0.0275	0.021	0.1913
rs10236214	7	150668070	T	C	0.642053	0.0194305	0.00136895	1e-45	0.0004427	201.461	0.0236	0.0068	0.0005249
rs2533879	7	2859847	A	G	0.299771	-0.0213161	0.00142444	1.3e-50	0.000492065	223.937	-0.0047	0.007	0.5029
rs37964	7	8004981	T	A	0.466191	0.00805954	0.00130947	7.5e-10	8.33e-05	37.8815	0.0074	0.0064	0.2466
rs757833	7	139734697	A	C	0.327532	0.00782963	0.00139098	1.8e-08	6.96e-05	31.6839	0.0044	0.0067	0.5114
rs723149	7	46577056	G	A	0.562884	-0.0111086	0.00131695	3.3e-17	0.000156394	71.1505	-0.0106	0.0065	0.1025
rs10269774	7	92253972	A	G	0.326417	0.0259463	0.00139227	1.6e-77	0.000762924	347.298	-0.0206	0.0068	0.002471
rs62466118	7	92716556	A	G	0.027602	-0.0252668	0.00417649	1.5e-09	8.05e-05	36.5995	-0.0215	0.0242	0.374
rs11525873	7	138817193	C	T	0.097688	-0.014398	0.00220291	6.3e-11	9.39e-05	42.7178	-0.0079	0.0109	0.4681
rs115946508	7	150497496	A	C	0.111477	-0.0131783	0.00208725	2.7e-10	8.76e-05	39.8628	-0.0132	0.0103	0.1983
rs34776209	7	23513093	T	C	0.247478	-0.0163181	0.00151546	4.9e-27	0.000254829	115.944	0.0218	0.0075	0.00383
rs2122823	7	25939161	T	C	0.210646	0.0104514	0.00161914	1.1e-10	9.16e-05	41.6657	0.0232	0.0077	0.00275
rs1717726	7	38104907	A	T	0.650765	0.00803578	0.00136833	4.3e-09	7.58e-05	34.4884	0.002	0.0067	0.7653
rs10260993	7	55884295	G	T	0.195965	-0.00951646	0.00164746	7.6e-09	7.33e-05	33.3672	-0.0259	0.0081	0.001316
rs13244614	7	72973854	A	C	0.282574	0.0118535	0.00144969	2.9e-16	0.000146956	66.8561	0.0096	0.0071	0.1775
rs2293176	7	140244627	A	G	0.334328	0.00870955	0.0013842	3.1e-10	8.7e-05	39.5906	-0.0031	0.0067	0.6436
rs3800963	7	17979793	A	G	0.428326	-0.00732262	0.00131904	2.8e-08	6.77e-05	30.8188	-0.0061	0.0065	0.3474
rs508347	7	28212824	C	T	0.703155	-0.011762	0.00142877	1.8e-16	0.000148964	67.7697	0.0596	0.0069	6.424e-18
rs17157112	7	28779946	G	T	0.470614	-0.00754855	0.00131324	9e-09	7.26e-05	33.0398	0.0147	0.0065	0.02354
rs75581912	7	50604019	A	G	0.117135	0.0174696	0.00203302	8.5e-18	0.000162301	73.8381	0.034	0.0104	0.001038
rs7780752	7	93241640	C	T	0.360366	0.0128797	0.00135774	2.4e-21	0.000197789	89.9863	0.0042	0.0068	0.5371
rs13225455	7	103457789	C	A	0.226138	0.00860194	0.00156605	4e-08	6.63e-05	30.1703	-0.0219	0.0076	0.004167
rs822551	7	148650375	G	A	0.812218	0.0126374	0.0016874	6.9e-14	0.000123292	56.089	0.0048	0.0083	0.5617
rs11997525	8	49401982	A	T	0.167031	0.0148161	0.00175148	2.7e-17	0.000157289	71.5576	-0.0037	0.0086	0.6665
rs72656010	8	57122215	C	T	0.132271	-0.0356208	0.00193495	1.1e-75	0.00074448	338.896	-0.0067	0.0093	0.4721
rs17828687	8	73454767	A	C	0.573253	-0.0110035	0.00132521	1e-16	0.000151543	68.943	-0.0144	0.0065	0.02654
rs16916881	8	95566270	A	C	0.235389	-0.0109103	0.00153734	1.3e-12	0.000110712	50.3653	0.0048	0.0073	0.5125
rs894360	8	135601194	C	T	0.366416	-0.0190783	0.0013604	1.1e-44	0.000432183	196.673	-0.0149	0.0066	0.02389
rs34268501	8	22460204	G	A	0.336686	-0.00809303	0.00138458	5.1e-09	7.51e-05	34.1652	-0.0265	0.0067	7.664e-05
rs11785562	8	23391493	A	G	0.20055	0.0123901	0.00164816	5.6e-14	0.000124224	56.5131	-0.0062	0.008	0.4359
rs2293888	8	116522025	T	C	0.218044	-0.0166113	0.00158115	8.1e-26	0.000242585	110.372	-0.0208	0.0076	0.006502
rs12156265	8	144848756	A	G	0.590473	0.00836559	0.00133042	3.2e-10	8.69e-05	39.5379	0.0038	0.0066	0.5646
rs4311660	8	23166656	A	C	0.724781	-0.0099406	0.00146942	1.3e-11	0.0001006	45.7648	-0.0184	0.0071	0.009756
rs62515437	8	57160328	T	G	0.225151	0.0184926	0.00156426	3e-32	0.000307152	139.758	0.004	0.0075	0.5957
rs61729527	8	77761919	T	C	0.05187	-0.0235592	0.00294727	1.3e-15	0.000140452	63.8968	-0.0068	0.0144	0.6379
rs2071519	8	120435908	G	A	0.249995	-0.0124339	0.00150725	1.6e-16	0.000149585	68.0522	0.0003	0.0074	0.9678
rs112875651	8	126506694	A	G	0.391077	0.0122133	0.00135547	2.1e-19	0.00017845	81.1866	0.0026	0.0068	0.7024
rs7815955	8	130719567	T	A	0.203226	-0.0147932	0.00162379	8.2e-20	0.000182429	82.997	0.0055	0.0077	0.4778
rs1966818	8	6279958	A	G	0.17213	0.00979691	0.00173493	1.6e-08	7.01e-05	31.8869	0.0206	0.0086	0.01642
rs13264909	8	64702385	T	A	0.428921	-0.00938179	0.00132202	1.3e-12	0.000110702	50.3609	0.021	0.0065	0.001217
rs7842996	8	78107140	A	T	0.284217	0.0186829	0.00145182	6.8e-38	0.000363927	165.6	-0.0099	0.0071	0.1644
rs55674305	8	89435868	A	G	0.306148	-0.0105861	0.00142105	9.4e-14	0.000121986	55.4947	-0.0067	0.0069	0.3323
rs72722756	8	129186110	C	T	0.179617	0.00964794	0.00170439	1.5e-08	7.04e-05	32.0427	0.0183	0.0086	0.03305
rs11777007	8	10801857	T	C	0.547312	-0.0109183	0.00131581	1.1e-16	0.000151345	68.8528	-0.0428	0.0065	4.305e-11
rs3925	8	38281658	A	G	0.24484	-0.0100016	0.00152098	4.8e-11	9.51e-05	43.2404	0.004	0.0075	0.5957
rs6984820	8	144993324	T	C	0.422311	-0.00978607	0.00132564	1.6e-13	0.00011979	54.4959	-0.0109	0.0066	0.09844
rs1927635	9	16461905	C	T	0.354175	0.00963773	0.00138172	3.1e-12	0.000106948	48.6528	0.0166	0.0067	0.01324
rs1412234	9	28410683	C	T	0.327331	0.0124438	0.00139552	4.8e-19	0.00017477	79.5119	-0.0393	0.0068	7.713e-09
rs2578246	9	90835589	A	G	0.808521	-0.0101396	0.001661	1e-09	8.19e-05	37.2649	0.0191	0.0082	0.01935
rs76067562	9	99500978	T	G	0.095474	0.0151085	0.00222418	1.1e-11	0.00010143	46.1425	-0.0039	0.0114	0.7326
rs10979612	9	111687379	C	T	0.072941	0.018222	0.00251051	3.9e-13	0.000115805	52.6825	-0.0008	0.0118	0.9461
rs13299559	9	128041828	T	C	0.450176	-0.0102361	0.00131521	7.1e-15	0.000133147	60.5727	-0.0248	0.0064	0.0001032
rs878347	9	133431902	C	T	0.366724	-0.00858961	0.00135622	2.4e-10	8.82e-05	40.113	0.0089	0.0066	0.1773
rs3812550	9	139252879	G	A	0.476058	0.00715904	0.00130952	4.6e-08	6.57e-05	29.8871	0.0439	0.0066	2.827e-11
rs2756895	9	35686564	T	C	0.518179	0.00819904	0.00130931	3.8e-10	8.62e-05	39.2138	0.0097	0.0064	0.1288
rs61628776	9	95515900	G	A	0.140813	-0.0149767	0.00188132	1.7e-15	0.000139301	63.3731	-0.0252	0.0093	0.006845
rs700768	9	88937617	A	T	0.335262	0.00876787	0.00138358	2.3e-10	8.83e-05	40.1585	0.016	0.0067	0.01695
rs968821	9	94187634	C	G	0.340104	-0.0119369	0.00137881	4.8e-18	0.000164745	74.9501	-0.0112	0.0068	0.09983
rs4740292	9	134468311	G	A	0.833857	0.0105302	0.00175913	2.2e-09	7.88e-05	35.8324	-0.0059	0.0087	0.4972
rs11794152	9	23345347	G	A	0.415088	0.0107999	0.00132808	4.2e-16	0.000145357	66.1286	-0.0233	0.0065	0.0003316
rs12553221	9	37234008	A	G	0.362143	0.0077066	0.00136366	1.6e-08	7.02e-05	31.9383	0.0166	0.0067	0.01324
rs11142700	9	73757155	C	T	0.408316	-0.00846226	0.00133218	2.1e-10	8.87e-05	40.3501	0.0063	0.0065	0.3318
rs28620532	9	98216876	G	A	0.349054	0.0169452	0.00137614	7.7e-35	0.000333221	151.623	0.0256	0.0067	0.0001333
rs1984119	9	98368761	C	T	0.255681	-0.0133081	0.00151521	1.6e-18	0.000169559	77.1409	0.0031	0.0073	0.6723
rs1008158	9	113828811	G	A	0.341736	0.00853255	0.00138535	7.3e-10	8.34e-05	37.9347	0.0128	0.0067	0.05611
rs7033487	9	119129257	C	T	0.197506	-0.0223126	0.00164181	4.6e-42	0.00040587	184.694	-0.0216	0.0079	0.005948
rs11014285	10	25178864	A	G	0.165282	0.0183345	0.0017807	7.3e-25	0.000233004	106.012	-0.0171	0.009	0.05756
rs2772435	10	28835463	A	G	0.799141	-0.00915322	0.00162917	1.9e-08	6.94e-05	31.5655	0.0052	0.0082	0.5243
rs224048	10	64491549	A	G	0.549813	-0.00722879	0.00131062	3.5e-08	6.69e-05	30.4212	0.0062	0.0064	0.3317
rs10887571	10	88030441	T	C	0.447749	0.0079828	0.00132353	1.6e-09	8e-05	36.3782	0.013	0.0066	0.04874
rs7912286	10	114693230	G	A	0.601963	-0.0092244	0.00134708	7.5e-12	0.000103075	46.8908	-0.0292	0.0066	9.566e-06
rs1657222	10	34837139	A	G	0.395636	0.00854007	0.0013401	1.9e-10	8.93e-05	40.6113	0.0139	0.0065	0.03225
rs1316312	10	81110417	C	G	0.500247	-0.011273	0.00130601	6e-18	0.000163766	74.5048	-0.0138	0.0064	0.03072
rs2077218	10	96071561	A	G	0.76216	-0.0125157	0.00153942	4.3e-16	0.000145292	66.0989	-0.0027	0.0076	0.7239
rs2439823	10	99778226	G	A	0.545577	0.00871284	0.00131549	3.5e-11	9.64e-05	43.8675	-0.0103	0.0064	0.1068
rs12763284	10	104508202	G	A	0.465986	0.0123971	0.00130882	2.7e-21	0.000197198	89.7178	0.0012	0.0064	0.851
rs11245450	10	126658075	A	G	0.421942	-0.0111548	0.00133585	6.8e-17	0.000153268	69.7279	-0.0019	0.0065	0.7698
rs12764498	10	5042294	C	T	0.117515	-0.0143303	0.00204045	2.2e-12	0.000108423	49.3238	0.0172	0.0097	0.07733
rs10740991	10	22058137	C	G	0.717732	-0.00976793	0.0014525	1.8e-11	9.94e-05	45.2242	0	0.0071	1
rs117543413	10	79543740	T	C	0.017523	-0.0383567	0.00502729	2.4e-14	0.000127958	58.212	-0.0095	0.0261	0.7156
rs11018104	10	129248044	A	T	0.408632	0.00739887	0.00134269	3.6e-08	6.68e-05	30.3653	0.0132	0.0066	0.04538
rs1846221	10	4667302	C	G	0.175175	-0.00997293	0.00174255	1e-08	7.2e-05	32.7547	0.0077	0.0086	0.3698
rs73601548	10	18549889	T	C	0.114539	0.0149173	0.00205925	4.4e-13	0.000115351	52.476	0.0207	0.0101	0.03946
rs10995366	10	52772113	A	G	0.251204	-0.00969709	0.00151422	1.5e-10	9.02e-05	41.0112	-0.0115	0.0074	0.1219
rs10822373	10	66697966	T	C	0.503827	-0.00724421	0.00130971	3.2e-08	6.73e-05	30.5935	-0.011	0.0064	0.08502
rs3740591	10	70287303	T	C	0.44534	0.0108702	0.00132769	2.7e-16	0.000147342	67.0316	-0.0288	0.0072	6.707e-05
rs10883560	10	102673707	G	C	0.428725	0.0171508	0.0013221	1.8e-38	0.000369818	168.282	-0.0023	0.0065	0.7231
rs10886477	10	121175524	A	G	0.127597	0.0112478	0.00196367	1e-08	7.21e-05	32.8092	0.0118	0.0097	0.2256
rs1421035	10	131136401	T	C	0.347774	0.00823696	0.00138281	2.6e-09	7.8e-05	35.4819	0.0103	0.0067	0.1243
rs4255484	10	77215583	G	C	0.55866	-0.0104442	0.00131842	2.3e-15	0.00013794	62.7539	0.0208	0.0064	0.001127
rs11196652	10	115949262	A	G	0.244465	0.0095082	0.0015253	4.6e-10	8.54e-05	38.8583	-0.0018	0.0074	0.8087
rs6585827	10	124165615	A	G	0.470856	0.0120099	0.00130771	4.2e-20	0.000185389	84.344	-0.0485	0.0064	3.108e-14
rs11030112	11	27705188	A	G	0.318705	0.0190667	0.00140044	3.3e-42	0.000407337	185.362	0.0324	0.0069	2.751e-06
rs4268495	11	28645341	C	G	0.373755	-0.00859364	0.00134879	1.9e-10	8.92e-05	40.5942	-0.0086	0.0066	0.1923
rs78287937	11	64773101	G	T	0.089983	0.0131568	0.00228385	8.4e-09	7.3e-05	33.1867	-0.0385	0.0123	0.001673
rs7952436	11	67024534	T	C	0.082025	-0.0345868	0.00238076	8.1e-48	0.000463764	211.051	-0.0116	0.013	0.3716
rs744205	11	69929677	A	G	0.543579	0.0107349	0.00131344	3e-16	0.000146832	66.7996	-0.0103	0.0065	0.1126
rs74048171	11	2093603	A	C	0.258341	-0.0105535	0.00149444	1.6e-12	0.000109622	49.8694	0.032	0.0073	1.265e-05
rs7927350	11	9476419	A	C	0.494082	-0.0101127	0.00130964	1.1e-14	0.000131064	59.625	0.0085	0.0064	0.1832
rs12294689	11	12890358	C	A	0.103639	0.0135895	0.00215336	2.8e-10	8.75e-05	39.8265	0.0116	0.0109	0.2867
rs573455	11	117267884	G	A	0.533718	0.00729662	0.00130919	2.5e-08	6.83e-05	31.0625	-0.0081	0.0066	0.2195
rs1228024	11	47951353	A	C	0.660714	-0.0101926	0.00138044	1.5e-13	0.000119837	54.5171	-0.0061	0.0068	0.3701
rs7109581	11	93180531	G	T	0.420053	0.00725528	0.00132488	4.3e-08	6.59e-05	29.9884	-0.0332	0.0065	3.148e-07
rs7933085	11	130796248	G	A	0.507507	0.00797215	0.00131383	1.3e-09	8.09e-05	36.8189	-0.0211	0.0068	0.001933
rs7111235	11	133658661	C	T	0.493519	0.00809152	0.00131359	7.3e-10	8.34e-05	37.9436	-0.0153	0.0065	0.01843
rs112758380	11	14296329	A	G	0.056834	0.0182293	0.00283425	1.3e-10	9.09e-05	41.3677	0.0039	0.0136	0.7745
rs7129320	11	68388220	A	G	0.165932	-0.0226801	0.001755	3.3e-38	0.000367016	167.007	0.0236	0.0088	0.007289
rs1813212	11	89301382	G	A	0.445652	-0.00931342	0.00131652	1.5e-12	0.000110008	50.0451	0.0062	0.0065	0.3395
rs11217843	11	120239937	G	A	0.162673	-0.0129663	0.00176943	2.3e-13	0.000118038	53.6987	0.0032	0.0085	0.7059
rs12364470	11	134601012	G	T	0.164516	0.01142	0.00176195	9.1e-11	9.23e-05	42.0091	-0.0139	0.0086	0.1054
rs6597975	11	838842	G	C	0.543872	0.00886366	0.00131855	1.8e-11	9.93e-05	45.1888	-0.0105	0.0067	0.1171
rs35506085	11	2165576	A	G	0.185103	-0.0196043	0.0016951	6.2e-31	0.000293963	133.755	-0.0267	0.0085	0.001642
rs61869763	11	2813345	T	C	0.104579	0.0175666	0.00215356	3.4e-16	0.000146254	66.5364	-0.0302	0.0108	0.005105
rs35251247	11	43878459	A	G	0.291966	0.0125212	0.00144597	4.7e-18	0.00016482	74.9845	0.0505	0.0071	1.313e-12
rs667515	11	69449076	C	G	0.386065	-0.0107694	0.00134638	1.3e-15	0.000140636	63.9802	-0.0092	0.0067	0.1698
rs4980826	12	578349	A	C	0.396044	0.00783333	0.00133246	4.1e-09	7.6e-05	34.5607	-0.0038	0.0065	0.5583
rs2900208	12	11878464	A	C	0.353558	0.0134282	0.00136632	8.5e-23	0.000212299	96.5893	-0.0001	0.0067	0.9881
rs7969505	12	12827900	C	G	0.114156	-0.0132618	0.00206669	1.4e-10	9.05e-05	41.1768	0.0102	0.0101	0.3102
rs3730071	12	49168798	A	C	0.030239	-0.0253904	0.00381065	2.7e-11	9.76e-05	44.3955	0.0412	0.0196	0.03536
rs7132908	12	50263148	A	G	0.384449	0.018309	0.00134193	2.2e-42	0.000409073	186.152	0.0337	0.0066	3.239e-07
rs7301341	12	94083105	C	T	0.32651	-0.00952189	0.00139241	8e-12	0.000102796	46.7638	-0.0045	0.0068	0.5085
rs11611651	12	133380790	A	G	0.087841	0.0171679	0.00230583	9.7e-14	0.000121853	55.4342	0.0266	0.0115	0.02091
rs55726687	12	991306	A	G	0.209746	0.0169407	0.00160077	3.6e-26	0.000246154	111.996	0.0182	0.008	0.02219
rs67551338	12	3393100	T	C	0.061477	0.0234838	0.00274765	1.3e-17	0.000160566	73.0486	-0.0121	0.0132	0.359
rs117451679	12	17245591	G	A	0.106084	0.0135835	0.00215195	2.8e-10	8.76e-05	39.8435	-0.0026	0.0107	0.8077
rs10843397	12	29529523	T	C	0.241787	0.00922078	0.00152174	1.4e-09	8.07e-05	36.7158	-0.0013	0.0074	0.8612
rs2897968	12	46763686	A	G	0.607013	0.0146637	0.00133867	6.4e-28	0.000263715	119.988	-0.0109	0.0067	0.1038
rs822688	12	53493387	T	C	0.124157	0.0147716	0.00201998	2.6e-13	0.000117549	53.476	-0.0029	0.0094	0.7583
rs3759094	12	56497903	T	C	0.337213	-0.0117625	0.00138154	1.7e-17	0.000159335	72.4887	-0.0122	0.0068	0.07303
rs7312646	12	102388920	C	A	0.521108	-0.0103644	0.00133093	6.8e-15	0.0001333	60.6423	-0.0154	0.0065	0.01768
rs11065979	12	112059557	T	C	0.438466	-0.0136513	0.00131609	3.3e-25	0.000236474	107.591	0.011	0.0065	0.09017
rs12820906	12	123493123	G	A	0.247198	0.0119262	0.00151592	3.6e-15	0.000136051	61.8942	0.0425	0.0074	1.084e-08
rs76895963	12	4384844	G	T	0.020659	0.0957456	0.00505741	6.2e-80	0.000787314	358.409	0.4826	0.0275	9.124e-69
rs7134283	12	24071748	A	G	0.283409	-0.0122019	0.00145242	4.4e-17	0.000155136	70.5779	-0.0154	0.0072	0.03304
rs11049684	12	28665359	T	C	0.298823	-0.0107297	0.00142516	5.1e-14	0.000124596	56.6821	-0.0021	0.007	0.7647
rs2034923	12	41883096	C	A	0.488683	0.0095266	0.00130603	3e-13	0.000116957	53.2069	-0.0274	0.0064	1.786e-05
rs10748128	12	69827658	T	G	0.344616	0.0117508	0.00137372	1.2e-17	0.000160834	73.1706	0.0039	0.0067	0.5606
rs10777860	12	97792792	A	G	0.528442	-0.0109345	0.001307	6e-17	0.000153847	69.9914	0.0117	0.0064	0.06697
rs703593	12	103064247	G	A	0.482011	-0.011531	0.00130521	1e-18	0.000171557	78.0497	-0.0034	0.0064	0.5945
rs34825238	12	103328352	T	G	0.254903	0.00891151	0.00151769	4.3e-09	7.58e-05	34.4774	-0.0051	0.0075	0.4987
rs10773172	12	122939655	A	G	0.742489	0.0193124	0.00149273	2.8e-38	0.00036784	167.382	0.0064	0.0073	0.3825
rs2229840	12	124826462	T	C	0.159712	0.0202416	0.00178043	6e-30	0.00028407	129.252	-0.0256	0.0088	0.003606
rs11175890	12	66118509	T	C	0.266857	-0.00879055	0.00150876	5.7e-09	7.46e-05	33.9461	0.003	0.0075	0.6907
rs1351394	12	66351826	C	T	0.51191	-0.0252983	0.00130469	9.3e-84	0.000825882	375.981	-0.0519	0.0064	4.434e-16
rs310796	12	77453226	T	G	0.68092	0.0113539	0.00140421	6.2e-16	0.000143705	65.3769	-0.0155	0.0067	0.02072
rs9634212	12	93993266	A	C	0.220691	0.0231416	0.0015796	1.3e-48	0.000471625	214.63	0.0239	0.0076	0.001766
rs11065015	12	120520863	T	C	0.027213	-0.0315731	0.00408773	1.1e-14	0.000131136	59.6579	-0.0161	0.0199	0.4183
rs12427047	12	90213070	T	C	0.242761	-0.0113626	0.00152119	8e-14	0.000122643	55.7939	-0.0136	0.0073	0.06351
rs2287214	12	108090518	G	A	0.397772	0.00743022	0.00133171	2.4e-08	6.84e-05	31.1302	-0.0086	0.0065	0.1852
rs11616283	13	21493853	C	T	0.139891	0.0120112	0.00191567	3.6e-10	8.64e-05	39.3124	0.0021	0.0094	0.8236
rs10870597	13	114999636	G	A	0.235375	-0.0110332	0.00154237	8.5e-13	0.000112483	51.171	0.0031	0.0076	0.685
rs9512696	13	28012527	G	A	0.661531	0.0104883	0.00138479	3.6e-14	0.000126095	57.3641	-0.0223	0.0068	0.00105
rs2225226	13	51127270	T	C	0.215985	-0.0285992	0.00159358	5.1e-72	0.000707557	322.076	0.0164	0.0076	0.0319
rs8002779	13	92015977	A	G	0.602783	-0.00737812	0.0013327	3.1e-08	6.74e-05	30.6496	0.0109	0.0065	0.09313
rs6563808	13	40766662	C	T	0.734451	-0.00947554	0.00148752	1.9e-10	8.92e-05	40.577	0.0225	0.0072	0.001843
rs4883723	13	54084032	A	G	0.140252	0.0165872	0.00188992	1.7e-18	0.000169315	77.0296	0.0361	0.0091	7.399e-05
rs1924936	13	78443297	A	T	0.774417	0.0153526	0.0015658	1.1e-22	0.000211304	96.1367	0.0023	0.0077	0.7666
rs9513510	13	99571922	C	G	0.698902	-0.010296	0.00142583	5.2e-13	0.00011462	52.1434	-0.0027	0.0069	0.696
rs67141907	13	42805360	T	C	0.149191	0.011541	0.00184274	3.8e-10	8.62e-05	39.2244	-0.0066	0.0091	0.4687
rs7321045	13	97034410	A	G	0.448796	0.0092283	0.00132477	3.3e-12	0.000106666	48.5244	0.0167	0.0064	0.008929
rs7994814	13	27054201	T	C	0.41706	0.0104409	0.00134369	7.8e-15	0.000132718	60.3776	-0.0066	0.0069	0.3395
rs532499	13	30165465	C	T	0.741371	-0.00940453	0.0014957	3.2e-10	8.69e-05	39.5351	-0.0131	0.0073	0.07388
rs7994783	13	41661922	G	T	0.301753	-0.00858967	0.00142621	1.7e-09	7.97e-05	36.2731	-0.0127	0.007	0.07024
rs146851424	13	50377910	C	A	0.021626	0.0592503	0.00453615	5.4e-39	0.000374932	170.61	0.0061	0.0214	0.7752
rs4567604	13	59204270	T	G	0.193217	-0.0102635	0.00166535	7.1e-10	8.35e-05	37.982	-0.0353	0.0087	4.865e-05
rs9540493	13	66205704	G	A	0.545168	-0.00971894	0.00132089	1.9e-13	0.000119004	54.138	0.0252	0.0065	0.0001036
rs1176314	13	81221014	G	T	0.550292	-0.00772598	0.00132225	5.1e-09	7.51e-05	34.1411	0.0019	0.0064	0.7661
rs12879423	14	25927832	G	A	0.678691	0.0153987	0.00140892	8.3e-28	0.000262537	119.452	-0.0312	0.0068	4.552e-06
rs117034105	14	53531085	C	T	0.048741	0.0178877	0.00321366	2.6e-08	6.81e-05	30.9818	-0.0349	0.0156	0.02528
rs7141420	14	79899454	T	C	0.516484	0.0146583	0.00131769	9.6e-29	0.000271977	123.748	0.0317	0.0064	6.93e-07
rs112560164	14	93112924	A	G	0.190615	0.0110362	0.00166849	3.7e-11	9.62e-05	43.7512	-0.0062	0.0083	0.4535
rs6575340	14	94023972	A	G	0.63603	0.00957281	0.00136252	2.1e-12	0.000108506	49.3618	0.0171	0.0067	0.01071
rs11160601	14	101186641	T	C	0.092373	0.0169469	0.00227714	9.9e-14	0.000121747	55.3859	0.0273	0.011	0.01302
rs17197114	14	21894526	C	T	0.177019	0.0113614	0.00172555	4.6e-11	9.53e-05	43.3518	-0.0144	0.0086	0.0935
rs3212260	14	24804088	T	A	0.257907	0.0132991	0.00149694	6.4e-19	0.000173488	78.9285	-0.0069	0.0073	0.3465
rs2296316	14	65520246	C	T	0.464507	-0.00998465	0.00132142	4.2e-14	0.000125498	57.0929	-0.0148	0.0064	0.02049
rs61992671	14	101531854	G	A	0.492053	-0.0112871	0.00136748	1.5e-16	0.00014975	68.1273	0.0369	0.0068	5.895e-08
rs8017780	14	103987305	A	C	0.212955	-0.00967111	0.00160552	1.7e-09	7.98e-05	36.2843	-0.0276	0.008	0.0005234
rs36100359	14	21578007	A	G	0.139419	-0.0109224	0.00188704	7.1e-09	7.36e-05	33.5021	0.042	0.0094	8.308e-06
rs9788443	14	23878279	C	T	0.047886	0.0193132	0.00306763	3.1e-10	8.71e-05	39.637	-0.0158	0.016	0.324
rs112957890	14	36220876	G	A	0.264845	0.0103235	0.00149751	5.4e-12	0.000104467	47.524	0.0014	0.0074	0.8506
rs12889702	14	42894143	C	A	0.312845	0.00973597	0.00141346	5.7e-12	0.000104293	47.4449	-0.0087	0.0069	0.208
rs4899012	14	61003889	C	G	0.607276	-0.0212918	0.00133935	6.6e-57	0.00055527	252.717	0.0195	0.0065	0.002665
rs8006178	14	73358764	C	A	0.227939	0.00874849	0.0015611	2.1e-08	6.9e-05	31.4053	-0.0067	0.0075	0.3741
rs145391487	14	35659519	A	G	0.108466	-0.0133982	0.00212047	2.6e-10	8.78e-05	39.9233	-0.0041	0.0106	0.6982
rs12888955	14	103256877	A	G	0.65728	-0.0088472	0.0013762	1.3e-10	9.08e-05	41.3282	-0.031	0.0067	3.724e-06
rs56130943	14	105906522	C	A	0.233138	0.00898677	0.00158888	1.5e-08	7.03e-05	31.9907	0.0011	0.0085	0.8968
rs6493780	15	55656840	G	A	0.093119	-0.0153173	0.00227696	1.7e-11	9.95e-05	45.2535	-0.0089	0.0113	0.4312
rs4776970	15	68080886	T	A	0.357818	-0.0125011	0.00136249	4.5e-20	0.000185037	84.1837	0.0378	0.0067	1.691e-08
rs726547	15	51530167	A	G	0.046011	-0.0210679	0.00312635	1.6e-11	9.98e-05	45.4115	-0.0044	0.015	0.7689
rs12908182	15	62186447	T	C	0.463933	-0.0103509	0.00131028	2.8e-15	0.000137176	62.406	-0.0254	0.0064	6.981e-05
rs35874463	15	67457698	G	A	0.057663	0.019188	0.00280331	7.7e-12	0.000102987	46.8506	-0.0137	0.0152	0.3668
rs1573891	15	99186488	C	G	0.158475	-0.0210397	0.0018019	1.7e-31	0.000299638	136.338	0.0212	0.009	0.01855
rs147233090	15	44028047	T	C	0.024753	-0.0278222	0.0042362	5.1e-11	9.48e-05	43.1348	-0.0474	0.0207	0.02223
rs74032128	15	99495351	G	A	0.032831	0.0239832	0.00368119	7.3e-11	9.33e-05	42.4459	-0.019	0.0179	0.2886
rs62621400	15	101718239	G	C	0.057648	-0.0211995	0.00281065	4.6e-14	0.000125052	56.89	0.0495	0.014	0.0004185
rs8036643	15	41903965	C	G	0.645997	-0.0104914	0.00137141	2e-14	0.000128643	58.5235	0.0076	0.0067	0.2567
rs8024244	15	75822230	A	G	0.251415	0.00950365	0.00150675	2.8e-10	8.75e-05	39.7829	-0.0456	0.0075	1.458e-09
rs1521624	15	79412399	A	C	0.470505	-0.00984475	0.00131753	7.9e-14	0.000122728	55.8324	-0.0083	0.0064	0.1938
rs12907384	15	86276000	C	T	0.531914	-0.0109967	0.00130996	4.7e-17	0.0001549	70.4704	0.0024	0.0064	0.7071
rs8034033	15	38367091	A	C	0.707961	-0.0118175	0.00144482	2.9e-16	0.000147051	66.8993	0.0054	0.0071	0.4482
rs8042545	15	66992821	A	G	0.242434	0.013134	0.00152948	8.9e-18	0.000162086	73.7402	-0.0098	0.0073	0.1812
rs16942324	15	89383854	A	C	0.027069	-0.0366461	0.00402853	9.3e-20	0.000181883	82.7486	-0.0016	0.0225	0.9433
rs71385734	16	2160503	G	T	0.169904	-0.0238575	0.00175063	2.7e-42	0.000408125	185.72	0.0092	0.0093	0.3235
rs12934835	16	15139051	G	A	0.308655	-0.0125671	0.00141219	5.6e-19	0.000174067	79.1921	0.0027	0.0069	0.696
rs35467921	16	30048553	T	C	0.400408	0.0229431	0.00133294	2.1e-66	0.000650892	296.266	0.0403	0.0065	5.364e-10
rs1640779	16	2270536	A	G	0.453156	-0.0131481	0.00131215	1.2e-23	0.000220685	100.405	-0.0006	0.0068	0.9297
rs1045475	16	4015316	G	A	0.821444	0.0203362	0.00170679	9.9e-33	0.000311999	141.964	-0.0035	0.0086	0.6835
rs4782286	16	19834422	A	G	0.21053	-0.0124895	0.00160589	7.4e-15	0.000132957	60.4862	-0.0195	0.008	0.01426
rs72801843	16	53508802	A	T	0.301408	0.0161593	0.00142364	7.4e-30	0.000283159	128.838	-0.0225	0.0069	0.00113
rs56094641	16	53806453	G	A	0.40464	0.0407116	0.00133099	1e-200	0.00205259	935.588	-0.1215	0.0065	3.623e-78
rs34017457	16	67166731	A	G	0.006951	0.0536255	0.00786094	9e-12	0.000102296	46.5363	0.0099	0.0399	0.804
rs76513770	16	72505534	C	T	0.128135	-0.0167707	0.00195558	9.8e-18	0.000161655	73.5443	0.0087	0.0096	0.3664
rs4619406	16	4879766	C	T	0.497595	0.0105517	0.0013098	7.9e-16	0.000142653	64.8983	-0.002	0.0065	0.758
rs6500249	16	49778147	G	A	0.734707	-0.00869418	0.00148788	5.1e-09	7.51e-05	34.1444	-0.0051	0.0073	0.4865
rs34147411	16	68081246	T	C	0.146051	0.0128979	0.00186768	5e-12	0.000104833	47.6904	-0.0012	0.0094	0.8987
rs2303792	16	70531366	T	C	0.358806	-0.00755846	0.00136284	2.9e-08	6.76e-05	30.7592	-0.012	0.0067	0.07333
rs10775348	16	88806348	G	A	0.70367	0.0127659	0.00143484	5.7e-19	0.000173992	79.1579	-0.0088	0.0073	0.2299
rs12926311	16	406427	C	G	0.353548	-0.00865176	0.0013711	2.8e-10	8.75e-05	39.817	-0.0303	0.0076	7.362e-05
rs7188009	16	81660642	A	G	0.404392	0.00860092	0.00133307	1.1e-10	9.15e-05	41.6277	-0.0154	0.0066	0.01956
rs8059189	16	86417349	A	G	0.403858	-0.0106607	0.00136667	6.2e-15	0.00013375	60.8474	0.0152	0.0069	0.02784
rs78378222	17	7571752	G	T	0.012278	0.0807194	0.00606474	2e-40	0.000389288	177.145	0.0286	0.0279	0.3045
rs7223535	17	29211667	A	G	0.270356	-0.0247508	0.00147195	1.9e-63	0.0006212	282.742	0.0216	0.0072	0.002791
rs8064547	17	36951278	A	G	0.520468	0.00884738	0.00130938	1.4e-11	0.000100361	45.6558	0.0038	0.0063	0.5453
rs7503332	17	63563513	G	T	0.481758	0.00729162	0.0013227	3.5e-08	6.68e-05	30.3895	0.0081	0.0068	0.234
rs55831773	17	7559037	T	C	0.199442	-0.0154386	0.00166927	2.3e-20	0.000188014	85.5383	0.0298	0.0082	0.0002633
rs3744806	17	38351626	G	C	0.299683	0.00905177	0.00142542	2.1e-10	8.86e-05	40.3255	-0.004	0.007	0.5685
rs10775406	17	46197755	G	A	0.759762	-0.0100176	0.00152969	5.8e-11	9.43e-05	42.8863	-0.0277	0.0074	0.0001944
rs68106312	17	47065115	A	G	0.095552	0.0194603	0.00224628	4.6e-18	0.000164971	75.0532	0.023	0.0109	0.03467
rs34055910	17	64460104	G	A	0.378528	-0.0075316	0.00135066	2.5e-08	6.84e-05	31.0943	0.006	0.0065	0.3553
rs4968799	17	68158831	T	A	0.112463	-0.0181526	0.00207148	1.9e-18	0.000168792	76.7917	0.0328	0.0102	0.00124
rs236587	17	68203915	C	T	0.737225	-0.00863462	0.00150095	8.8e-09	7.27e-05	33.0942	0.01	0.0073	0.1724
rs36000545	17	79093822	G	A	0.395731	-0.0165592	0.00135479	2.4e-34	0.000328323	149.394	0.0151	0.007	0.03136
rs77093479	17	79429575	G	C	0.165099	-0.0100463	0.00177546	1.5e-08	7.04e-05	32.0176	-0.0126	0.0091	0.1666
rs4525525	17	1866892	T	G	0.264154	-0.010687	0.00150348	1.2e-12	0.000111065	50.5259	-0.0232	0.0074	0.001803
rs8074074	17	17407816	T	C	0.754654	0.0097164	0.00152441	1.8e-10	8.93e-05	40.6261	-0.0243	0.0073	0.0009147
rs3110496	17	27917771	G	A	0.686149	0.00862754	0.00140812	9e-10	8.25e-05	37.5399	0.018	0.0069	0.009193
rs757608	17	59497277	G	A	0.670363	-0.0149708	0.00138938	4.5e-27	0.00025518	116.104	0.0096	0.0068	0.1584
rs8070437	17	43257270	T	C	0.703957	0.0133214	0.0014454	3.1e-20	0.000186703	84.9419	-0.0165	0.0069	0.01695
rs2005172	17	61996255	C	A	0.639775	0.0210683	0.00137827	9.5e-53	0.000513424	233.662	0.0082	0.0067	0.2211
rs2521349	17	67503501	A	G	0.385018	0.00766547	0.00134797	1.3e-08	7.11e-05	32.3382	0.0021	0.0066	0.7502
rs114177791	17	78555512	T	G	0.21424	0.0113481	0.00159595	1.2e-12	0.000111139	50.5599	0.0211	0.0076	0.00577
rs57126421	18	2656989	G	A	0.237625	-0.0114298	0.00154709	1.5e-13	0.000119978	54.5813	0.0028	0.0076	0.7141
rs9960619	18	33040095	T	C	0.344312	0.00924746	0.00137783	1.9e-11	9.9e-05	45.0455	-0.0022	0.0067	0.7427
rs7229520	18	46516468	A	G	0.661923	-0.0100659	0.0013854	3.7e-13	0.000116042	52.7902	0.0127	0.0067	0.05806
rs1941697	18	31251276	A	G	0.449181	0.00857243	0.00131469	7e-11	9.35e-05	42.5167	0.0155	0.0064	0.01523
rs55854145	18	45928049	C	A	0.055057	-0.0163417	0.00288598	1.5e-08	7.05e-05	32.0631	0.0162	0.0149	0.2759
rs9951619	18	56882326	G	T	0.76728	0.0131778	0.00155862	2.8e-17	0.000157125	71.4831	-0.0321	0.0075	2.062e-05
rs2276190	18	63430340	A	G	0.27745	0.00893662	0.00146376	1e-09	8.19e-05	37.2739	0.0299	0.007	2.024e-05
rs11664336	18	46604851	T	A	0.434607	0.0116221	0.00132086	1.4e-18	0.000170173	77.4201	-0.0091	0.0065	0.161
rs57636386	18	58048295	C	T	0.083841	-0.0240598	0.00236836	3e-24	0.000226829	103.202	0.0334	0.0116	0.004055
rs4369779	18	20735408	C	T	0.788954	0.0260197	0.00160197	2.5e-59	0.000579633	263.812	-0.0129	0.0079	0.1004
rs11663903	18	32762592	A	G	0.429036	0.00769466	0.00132531	6.4e-09	7.41e-05	33.7087	0.001	0.0067	0.8814
rs6567160	18	57829135	C	T	0.232658	0.0459199	0.00154839	2.8e-193	0.00192979	879.507	-0.0545	0.0075	4.848e-13
rs74494415	18	74972138	T	C	0.039749	-0.0252316	0.00337538	7.7e-14	0.000122829	55.8782	-0.0013	0.016	0.9353
rs10404726	19	18834514	T	C	0.465535	-0.00873648	0.00131378	2.9e-11	9.72e-05	44.2207	-0.028	0.0065	1.608e-05
rs7245985	19	30710410	G	T	0.207561	-0.0112124	0.0016161	4e-12	0.000105809	48.1348	0.0071	0.008	0.3723
rs3810291	19	47569003	A	G	0.675092	0.0181187	0.00139626	1.7e-38	0.000370058	168.391	0.0434	0.0069	3.376e-10
rs147110934	19	55993436	T	G	0.024293	-0.0302111	0.00424838	1.2e-12	0.00011116	50.569	0.044	0.0231	0.05723
rs58857770	19	7208110	G	C	0.408355	-0.00958482	0.00133978	8.4e-13	0.000112502	51.1799	-0.0088	0.0065	0.1752
rs111640872	19	30290357	C	G	0.330591	0.0155639	0.0013958	7.1e-29	0.000273263	124.334	0.0134	0.0068	0.04896
rs29946	19	34299865	C	T	0.557057	0.00775755	0.00133939	7e-09	7.37e-05	33.5454	-0.0116	0.0066	0.07865
rs284662	19	41932275	C	T	0.619781	-0.00952649	0.00134717	1.5e-12	0.000109921	50.0057	-0.018	0.0066	0.006356
rs35050648	19	46991243	T	G	0.235996	0.00889578	0.001541	7.8e-09	7.33e-05	33.3243	0.0024	0.007	0.7323
rs281385	19	49217261	G	A	0.879224	-0.0116276	0.00200995	7.3e-09	7.36e-05	33.4663	0.0053	0.0097	0.5862
rs10401784	19	3445721	A	C	0.640421	-0.0105369	0.00136435	1.1e-14	0.000131107	59.6447	-0.0093	0.0069	0.1784
rs62621197	19	8670147	T	C	0.037195	-0.0360069	0.00359179	1.2e-23	0.000220883	100.496	-0.0299	0.0183	0.1027
rs11880992	19	2176403	A	G	0.408454	0.0134928	0.00133219	4.1e-24	0.000225467	102.582	-0.0046	0.0067	0.4924
rs73004967	19	19717056	G	A	0.068514	-0.0174994	0.00260109	1.7e-11	9.95e-05	45.262	-0.0813	0.0126	9.754e-11
rs2093147	20	9033462	C	T	0.642977	-0.00769541	0.00137543	2.2e-08	6.88e-05	31.3029	0.0105	0.0067	0.1171
rs16996657	20	15816236	C	T	0.127758	0.0122225	0.00196475	4.9e-10	8.51e-05	38.6993	-0.0102	0.0096	0.2896
rs34879158	20	32300634	C	A	0.26279	-0.0214259	0.00148778	5.1e-47	0.000455734	207.395	-0.0104	0.0074	0.1618
rs1780673	20	35758359	A	G	0.811346	0.0130001	0.00167272	7.7e-15	0.000132769	60.4011	0.0125	0.0081	0.121
rs6130953	20	44495988	G	A	0.623683	0.00773531	0.00135338	1.1e-08	7.18e-05	32.6674	0.0049	0.0065	0.4504
rs13043303	20	51091385	A	G	0.183191	-0.0201672	0.00169309	1e-32	0.00031182	141.883	-0.0378	0.0084	6.398e-06
rs73619441	20	61564901	G	T	0.144223	-0.0127485	0.00186613	8.4e-12	0.000102589	46.6694	-0.0134	0.0092	0.1459
rs1407031	20	6542634	T	C	0.397363	-0.0080639	0.00134181	1.9e-09	7.94e-05	36.1166	-0.0048	0.0065	0.4597
rs6142059	20	32544327	C	T	0.492496	0.0104285	0.00131135	1.8e-15	0.000139013	63.2418	-0.0245	0.0064	0.000125
rs2650965	20	6709838	G	A	0.32959	-0.00883844	0.00139697	2.5e-10	8.8e-05	40.029	0.0193	0.0068	0.00457
rs6136938	20	20058992	A	G	0.435931	-0.00945315	0.0013202	8e-13	0.000112703	51.271	-0.0163	0.0065	0.01204
rs143384	20	34025756	G	A	0.404422	0.0342437	0.00133181	8.59e-146	0.00145129	661.112	-0.01	0.0065	0.1234
rs2252720	20	21223663	T	C	0.674075	-0.0126311	0.00140652	2.7e-19	0.000177265	80.6471	-0.0131	0.0068	0.05425
rs6026578	20	57463472	G	C	0.625142	-0.0102674	0.00135867	4.1e-14	0.00012553	57.1072	0.0273	0.0066	3.493e-05
rs116165844	20	62610556	T	G	0.137475	-0.0109143	0.00190067	9.3e-09	7.25e-05	32.9744	-0.0209	0.0099	0.03562
rs4819021	21	46466927	C	T	0.476836	-0.00870115	0.00132499	5.1e-11	9.48e-05	43.1247	0.0133	0.0065	0.04048
rs9976812	21	39690245	G	C	0.563673	-0.0132286	0.00133142	2.9e-23	0.000216976	98.7179	-0.0081	0.0065	0.2121
rs73189390	21	17383170	A	G	0.18376	-0.00963558	0.00170097	1.5e-08	7.05e-05	32.0893	-0.0187	0.0082	0.02204
rs5771118	22	50714289	C	T	0.741601	0.0093015	0.00150603	6.6e-10	8.39e-05	38.1449	0.0141	0.0074	0.05786
rs165656	22	19948863	C	G	0.517379	0.00853112	0.00132081	1.1e-10	9.17e-05	41.7186	0.0165	0.0065	0.01103
rs118173451	22	28356600	C	T	0.016153	-0.0305827	0.00527739	6.8e-09	7.38e-05	33.5824	0.0071	0.0272	0.7942
rs5752989	22	30365780	A	G	0.571146	-0.0102311	0.00132452	1.1e-14	0.000131153	59.6658	-0.0004	0.0064	0.9501
rs41311445	22	42070374	C	A	0.095782	-0.0245639	0.00222978	3.2e-28	0.000266725	121.358	-0.0166	0.0107	0.1201
rs35665085	22	17625915	A	G	0.055964	-0.0158734	0.00284973	2.5e-08	6.82e-05	31.0263	0.003	0.0141	0.8319
rs113619763	22	46399175	T	A	0.062478	0.0165208	0.00271128	1.1e-09	8.16e-05	37.1288	-0.0002	0.0144	0.989
rs4253755	22	46615376	A	G	0.128471	0.01138	0.00197159	7.8e-09	7.32e-05	33.3157	0.0395	0.0097	4.98e-05

## Sheet: Table S2
Table S2 Detailed information for the GWAS data.
Trait	GWAS ID	Participants	SNPs	Population
type 2 diabetes	http://diagram-consortium.org/downloads.html	80,154/853,816	10454875	European
BMI	ieu-b-40	681275	2336260	European
BMI	ukb-b-19953	461460	9851867	European
Basal metabolic rate	ukb-b-16446	454874	9851867	European

## Sheet: Table S3
Table S3 The outliers identified by MR Radial
rsid	Outliers_IVW	Outliers_Egger
rs10020631	Variant	Variant
rs10058393	Outlier	Outlier
rs1008158	Outlier	Outlier
rs10172196	Variant	Variant
rs10176567	Outlier	Outlier
rs10188231	Variant	Variant
rs10202845	Outlier	Outlier
rs10236214	Outlier	Outlier
rs10248298	Outlier	Outlier
rs10260993	Outlier	Outlier
rs10269774	Outlier	Outlier
rs10401784	Variant	Variant
rs10404726	Outlier	Outlier
rs1045475	Variant	Variant
rs10457469	Outlier	Outlier
rs1047891	Variant	Variant
rs10511111	Variant	Variant
rs1064213	Outlier	Outlier
rs10740991	Variant	Variant
rs10748128	Variant	Variant
rs10773172	Variant	Variant
rs10775348	Variant	Variant
rs10775406	Outlier	Outlier
rs10777860	Outlier	Outlier
rs10803955	Variant	Variant
rs10822373	Variant	Variant
rs10843397	Variant	Variant
rs10870597	Variant	Variant
rs10886477	Variant	Variant
rs10887571	Variant	Variant
rs10914462	Variant	Variant
rs10938397	Outlier	Outlier
rs10939792	Outlier	Variant
rs10979612	Variant	Variant
rs10995366	Variant	Variant
rs11014285	Outlier	Outlier
rs11018104	Variant	Variant
rs11030112	Outlier	Outlier
rs11049684	Variant	Variant
rs11065015	Variant	Variant
rs11065979	Outlier	Outlier
rs1108548	Variant	Variant
rs11097755	Outlier	Variant
rs111365325	Variant	Variant
rs11142700	Variant	Variant
rs11153171	Outlier	Outlier
rs111598585	Outlier	Outlier
rs11160601	Variant	Variant
rs111640872	Variant	Variant
rs11175890	Variant	Variant
rs11196652	Variant	Variant
rs11205354	Variant	Variant
rs112069922	Variant	Variant
rs11217843	Variant	Variant
rs11243202	Variant	Variant
rs11245450	Variant	Variant
rs112544217	Variant	Variant
rs112560164	Variant	Variant
rs112685832	Variant	Variant
rs112758380	Variant	Variant
rs112875651	Variant	Variant
rs112957890	Variant	Variant
rs113619763	Variant	Variant
rs114056237	Outlier	Outlier
rs114177791	Outlier	Outlier
rs115179432	Variant	Variant
rs11525873	Variant	Variant
rs11545482	Variant	Variant
rs11578046	Variant	Variant
rs115946508	Variant	Variant
rs11611651	Variant	Variant
rs11616283	Variant	Variant
rs116165844	Variant	Variant
rs116337081	Variant	Variant
rs11663903	Variant	Variant
rs11684531	Variant	Variant
rs11688707	Variant	Variant
rs117034105	Variant	Variant
rs11709402	Outlier	Outlier
rs11739036	Variant	Variant
rs117451679	Variant	Variant
rs117543413	Variant	Variant
rs11756675	Variant	Variant
rs1176314	Variant	Variant
rs11777007	Outlier	Outlier
rs11785562	Variant	Variant
rs11794152	Outlier	Outlier
rs1179905	Variant	Variant
rs118173451	Variant	Variant
rs11880992	Variant	Variant
rs11997525	Variant	Variant
rs12047401	Variant	Variant
rs1205593	Outlier	Outlier
rs12083887	Variant	Variant
rs12123505	Variant	Variant
rs12129705	Variant	Variant
rs12140153	Outlier	Outlier
rs12156265	Variant	Variant
rs12188627	Variant	Variant
rs12200061	Variant	Variant
rs12209223	Variant	Variant
rs12213070	Variant	Variant
rs12216497	Variant	Variant
rs1228024	Variant	Variant
rs12294689	Variant	Variant
rs12364470	Variant	Variant
rs12427047	Variant	Variant
rs12553221	Outlier	Variant
rs1260326	Outlier	Outlier
rs12657771	Variant	Variant
rs12694042	Variant	Variant
rs12713004	Variant	Variant
rs12731187	Variant	Variant
rs12731454	Outlier	Variant
rs12763284	Variant	Variant
rs12764498	Variant	Variant
rs12820906	Outlier	Outlier
rs12879423	Outlier	Outlier
rs12888955	Outlier	Outlier
rs12889702	Variant	Variant
rs12907384	Variant	Variant
rs12908182	Outlier	Outlier
rs12926311	Outlier	Outlier
rs12934835	Variant	Variant
rs1296328	Outlier	Outlier
rs13043303	Outlier	Outlier
rs13059004	Variant	Variant
rs13085472	Variant	Variant
rs13125807	Outlier	Outlier
rs13225455	Outlier	Outlier
rs13244614	Variant	Variant
rs13299559	Outlier	Outlier
rs13430869	Variant	Variant
rs1351394	Outlier	Outlier
rs1374370	Outlier	Outlier
rs1407031	Variant	Variant
rs1412234	Outlier	Outlier
rs1418433	Outlier	Outlier
rs1421035	Variant	Variant
rs143384	Variant	Variant
rs1443536	Variant	Variant
rs1447498	Outlier	Variant
rs145391487	Variant	Variant
rs146851424	Variant	Variant
rs147110934	Outlier	Outlier
rs147233090	Variant	Variant
rs1478575	Variant	Variant
rs148662000	Variant	Variant
rs1521624	Variant	Variant
rs1524445	Variant	Variant
rs1542224	Variant	Variant
rs1553065	Variant	Variant
rs1573891	Outlier	Outlier
rs1582931	Variant	Variant
rs1640779	Variant	Variant
rs1657222	Variant	Variant
rs16916881	Variant	Variant
rs16942324	Variant	Variant
rs16996657	Variant	Variant
rs17010961	Variant	Variant
rs17024393	Variant	Variant
rs17042011	Variant	Variant
rs17069647	Variant	Variant
rs17115481	Variant	Variant
rs17157112	Variant	Variant
rs1717726	Variant	Variant
rs17197114	Variant	Variant
rs17246129	Variant	Variant
rs17363646	Variant	Variant
rs17400325	Variant	Variant
rs17443541	Variant	Variant
rs17454077	Variant	Variant
rs17491275	Outlier	Outlier
rs1780673	Variant	Variant
rs17828687	Variant	Variant
rs1813212	Variant	Variant
rs1837367	Outlier	Outlier
rs1846221	Variant	Variant
rs1910466	Variant	Variant
rs1923766	Variant	Variant
rs1924936	Variant	Variant
rs1927635	Outlier	Outlier
rs1941697	Variant	Variant
rs1966818	Variant	Variant
rs1984119	Variant	Variant
rs2005172	Outlier	Outlier
rs2016469	Variant	Variant
rs2034923	Outlier	Outlier
rs2071519	Variant	Variant
rs2077218	Variant	Variant
rs2093147	Variant	Variant
rs2101975	Variant	Variant
rs2102278	Outlier	Outlier
rs2122823	Outlier	Outlier
rs212526	Variant	Variant
rs2140046	Outlier	Outlier
rs2197563	Outlier	Outlier
rs2225226	Outlier	Outlier
rs2229840	Outlier	Outlier
rs223942	Variant	Variant
rs224048	Variant	Variant
rs225111	Outlier	Outlier
rs2252720	Variant	Variant
rs2270894	Variant	Variant
rs2276190	Outlier	Outlier
rs2281175	Variant	Variant
rs2287214	Variant	Variant
rs2293176	Variant	Variant
rs2293888	Variant	Variant
rs2296316	Outlier	Outlier
rs2303792	Variant	Variant
rs2307111	Outlier	Outlier
rs236587	Variant	Variant
rs2422054	Variant	Variant
rs2439823	Variant	Variant
rs244711	Outlier	Outlier
rs247008	Variant	Variant
rs2521349	Variant	Variant
rs252938	Variant	Variant
rs2533879	Variant	Variant
rs254963	Variant	Variant
rs2568958	Outlier	Outlier
rs2569993	Outlier	Outlier
rs2578246	Outlier	Outlier
rs2611732	Variant	Variant
rs2615075	Variant	Variant
rs2627692	Variant	Variant
rs2650965	Outlier	Outlier
rs2678204	Outlier	Outlier
rs2699433	Variant	Variant
rs2744956	Variant	Variant
rs2756895	Variant	Variant
rs2772435	Variant	Variant
rs2789366	Outlier	Outlier
rs281385	Variant	Variant
rs284315	Variant	Variant
rs284662	Outlier	Outlier
rs28605759	Variant	Variant
rs28620532	Outlier	Outlier
rs2866719	Variant	Variant
rs2897968	Outlier	Outlier
rs2900208	Variant	Variant
rs2952615	Variant	Variant
rs29946	Variant	Variant
rs310796	Outlier	Outlier
rs3110496	Outlier	Outlier
rs3116201	Variant	Variant
rs31211	Outlier	Outlier
rs3131014	Outlier	Outlier
rs3212260	Variant	Variant
rs34017457	Variant	Variant
rs34055910	Variant	Variant
rs34147411	Variant	Variant
rs34227797	Variant	Variant
rs34268501	Outlier	Outlier
rs34373881	Outlier	Outlier
rs34517439	Outlier	Outlier
rs34693680	Variant	Variant
rs34776209	Outlier	Outlier
rs34825238	Variant	Variant
rs34848742	Outlier	Outlier
rs34879158	Outlier	Outlier
rs35050648	Variant	Variant
rs35251247	Outlier	Outlier
rs35467921	Outlier	Outlier
rs35506085	Outlier	Outlier
rs35665085	Variant	Variant
rs35679149	Outlier	Outlier
rs357486	Variant	Variant
rs35874463	Variant	Variant
rs36000545	Variant	Variant
rs36012032	Variant	Variant
rs36100359	Outlier	Outlier
rs365352	Variant	Variant
rs36695	Outlier	Outlier
rs3730071	Outlier	Outlier
rs3740591	Outlier	Outlier
rs3744806	Variant	Variant
rs3759094	Variant	Variant
rs3765351	Variant	Variant
rs3778934	Outlier	Outlier
rs3800963	Variant	Variant
rs3810291	Outlier	Outlier
rs3812550	Outlier	Outlier
rs3822742	Variant	Variant
rs3845344	Variant	Variant
rs3853252	Outlier	Variant
rs3853474	Variant	Variant
rs3925	Variant	Variant
rs41271299	Variant	Variant
rs41311445	Outlier	Outlier
rs4132132	Variant	Variant
rs41458449	Variant	Variant
rs4240326	Variant	Variant
rs4253755	Outlier	Outlier
rs4268495	Variant	Variant
rs4282339	Variant	Variant
rs4311660	Outlier	Variant
rs4369779	Variant	Variant
rs4525525	Outlier	Outlier
rs4556997	Variant	Variant
rs4567604	Outlier	Outlier
rs4619406	Variant	Variant
rs4635681	Variant	Variant
rs4648626	Outlier	Outlier
rs4653016	Variant	Variant
rs4740292	Variant	Variant
rs475390	Variant	Variant
rs4776970	Outlier	Outlier
rs4782286	Variant	Variant
rs4819021	Variant	Variant
rs485554	Variant	Variant
rs4858940	Outlier	Outlier
rs4865465	Outlier	Outlier
rs4865956	Variant	Variant
rs4883723	Outlier	Outlier
rs4899012	Outlier	Outlier
rs4912905	Variant	Variant
rs4946936	Variant	Variant
rs4968799	Outlier	Outlier
rs4974072	Variant	Variant
rs4980826	Variant	Variant
rs5017213	Variant	Variant
rs5019542	Variant	Variant
rs505575	Variant	Variant
rs508347	Outlier	Outlier
rs522468	Outlier	Outlier
rs532499	Outlier	Outlier
rs543874	Outlier	Outlier
rs55674305	Variant	Variant
rs55726687	Variant	Variant
rs55758152	Variant	Variant
rs55831773	Outlier	Outlier
rs55854145	Variant	Variant
rs56094641	Outlier	Outlier
rs56130943	Variant	Variant
rs56383938	Variant	Variant
rs57126421	Variant	Variant
rs573455	Variant	Variant
rs5752989	Variant	Variant
rs57636386	Outlier	Outlier
rs5771118	Outlier	Outlier
rs578366	Variant	Variant
rs58584712	Outlier	Outlier
rs599004	Outlier	Outlier
rs59985551	Variant	Variant
rs60077625	Variant	Variant
rs6026578	Outlier	Outlier
rs6130953	Variant	Variant
rs6136938	Variant	Variant
rs6142059	Outlier	Outlier
rs61628776	Outlier	Outlier
rs61729527	Variant	Variant
rs61828917	Variant	Variant
rs61869763	Outlier	Outlier
rs61992671	Outlier	Outlier
rs62246311	Outlier	Outlier
rs6235	Variant	Variant
rs62372052	Outlier	Outlier
rs62396185	Outlier	Outlier
rs62439025	Variant	Variant
rs62460522	Outlier	Outlier
rs62466118	Variant	Variant
rs62515437	Variant	Variant
rs62621197	Variant	Variant
rs62621400	Outlier	Outlier
rs62621812	Variant	Variant
rs6437277	Variant	Variant
rs6493780	Variant	Variant
rs6500249	Variant	Variant
rs655598	Variant	Variant
rs6563808	Outlier	Outlier
rs6567160	Outlier	Outlier
rs6570509	Variant	Variant
rs6575340	Outlier	Variant
rs6585827	Outlier	Outlier
rs667515	Variant	Variant
rs6675441	Variant	Variant
rs6681795	Variant	Variant
rs67141907	Variant	Variant
rs6743060	Outlier	Outlier
rs67551338	Variant	Variant
rs6762578	Outlier	Outlier
rs6762851	Variant	Variant
rs6777784	Variant	Variant
rs6779752	Variant	Variant
rs6792892	Outlier	Outlier
rs68106312	Variant	Variant
rs6821305	Variant	Variant
rs6874142	Variant	Variant
rs6951489	Outlier	Outlier
rs695922	Outlier	Outlier
rs6984820	Variant	Variant
rs700768	Variant	Variant
rs7033487	Outlier	Outlier
rs703593	Variant	Variant
rs7109581	Outlier	Outlier
rs7111235	Variant	Variant
rs7129320	Outlier	Outlier
rs7132908	Outlier	Outlier
rs7134283	Variant	Variant
rs71385734	Variant	Variant
rs7141420	Outlier	Outlier
rs71423263	Outlier	Variant
rs7188009	Outlier	Outlier
rs7223535	Outlier	Outlier
rs7229520	Outlier	Outlier
rs723149	Outlier	Outlier
rs724016	Outlier	Outlier
rs7245985	Variant	Variant
rs726547	Variant	Variant
rs72656010	Outlier	Variant
rs72703409	Variant	Variant
rs72722756	Outlier	Outlier
rs72801843	Outlier	Outlier
rs72885917	Outlier	Outlier
rs72892910	Outlier	Outlier
rs73004967	Outlier	Outlier
rs7301341	Variant	Variant
rs73013411	Outlier	Outlier
rs73052033	Outlier	Outlier
rs73093103	Variant	Variant
rs7312646	Outlier	Outlier
rs73175572	Outlier	Outlier
rs73189390	Variant	Variant
rs7321045	Outlier	Variant
rs73213484	Variant	Variant
rs73601548	Variant	Variant
rs73619441	Outlier	Outlier
rs74032128	Variant	Variant
rs74048171	Outlier	Outlier
rs744205	Outlier	Outlier
rs74494415	Variant	Variant
rs7503332	Variant	Variant
rs7513326	Variant	Variant
rs7519259	Variant	Variant
rs752070	Variant	Variant
rs754635	Variant	Variant
rs75581912	Outlier	Outlier
rs757608	Variant	Variant
rs757833	Variant	Variant
rs76067562	Variant	Variant
rs76116290	Variant	Variant
rs7612882	Variant	Variant
rs7613368	Variant	Variant
rs7619139	Variant	Variant
rs76307059	Variant	Variant
rs76513770	Variant	Variant
rs7671110	Outlier	Outlier
rs76798800	Outlier	Outlier
rs7683836	Variant	Variant
rs76895963	Outlier	Outlier
rs77093479	Variant	Variant
rs77165542	Outlier	Outlier
rs7728690	Variant	Variant
rs7731023	Outlier	Outlier
rs7740107	Outlier	Outlier
rs7755185	Variant	Variant
rs7780752	Variant	Variant
rs77848106	Outlier	Outlier
rs78149371	Variant	Variant
rs7815955	Variant	Variant
rs78287937	Outlier	Outlier
rs78378222	Outlier	Variant
rs7842996	Outlier	Outlier
rs7912286	Outlier	Outlier
rs7927350	Variant	Variant
rs7933085	Outlier	Outlier
rs7952436	Variant	Variant
rs7969505	Variant	Variant
rs7994783	Outlier	Outlier
rs7994814	Variant	Variant
rs8002779	Outlier	Outlier
rs8006178	Variant	Variant
rs8017780	Outlier	Outlier
rs8024244	Outlier	Outlier
rs8034033	Variant	Variant
rs8036643	Variant	Variant
rs8042545	Outlier	Outlier
rs8059189	Outlier	Outlier
rs8064547	Variant	Variant
rs8070437	Outlier	Outlier
rs8074074	Outlier	Outlier
rs822551	Variant	Variant
rs822688	Variant	Variant
rs823118	Outlier	Outlier
rs836511	Variant	Variant
rs843374	Outlier	Outlier
rs867529	Variant	Variant
rs878347	Variant	Variant
rs894360	Outlier	Outlier
rs9291926	Variant	Variant
rs9327336	Variant	Variant
rs9350850	Variant	Variant
rs9379084	Outlier	Outlier
rs9512696	Outlier	Outlier
rs9513510	Variant	Variant
rs9540493	Outlier	Outlier
rs9634212	Variant	Outlier
rs968821	Variant	Variant
rs9788443	Variant	Variant
rs9800418	Variant	Variant
rs9951619	Outlier	Outlier
rs9960619	Variant	Variant
rs9985795	Variant	Variant

## Sheet: Table S4
Table S4. Association between basal metabolic rate and risk of type 2 diabetes (After eliminating outliers).
Exposure	Outcome	N.SNP	Method	OR (95% CI)	P	FDR adjusted P
Basal metabolic rate	Type 2 diabetes	315	IVW	1.50 (1.40 - 1.61)	< 0.001	< 0.001
			MR Egger	1.06 (0.87 - 1.28)	0.5738	0.574
			Weighted median	1.34 (1.20 - 1.50)	< 0.001	< 0.001
			Weighted mode	1.23 (0.98 - 1.54)	0.078	0.104

## Sheet: Table S5
Table S5. Results of heterogeneity test and pleiotropy test of instrumental variables (After eliminating outliers).
Exposure	Outcome	Heterogeneity		Pleiotropy
		Q statistic (IVW)	P value	MR-Egger Intercept	P-value
Basal metabolic rate	Type 2 diabetes	342.395	0.129864	0.004709	0.000113

## Sheet: Table S6
Table S6. MR-PRESSO test results (After eliminating outliers).
Exposure	Outcome	Raw			Outlier corrected			Global p	Number of outliers	Distortion p
		OR	95%CI	P	OR	95%CI	P
Basal metabolic rate	Type 2 diabetes	1.5	1.40 - 1.61	<0.001	NA	NA - NA		0.15	NA	NA

## Sheet: Table S7
Table S7. Resluts of Multivariable
GWAS ID	exposure	outcome	nsnp	b	se	pval	lo_ci	up_ci	or	or_lci95	or_uci95	FDR adjusted P	P
ieu-b-40	BMI	Type 2 diabetes	28	1.30275699361838	0.453625023666997	0.00408036851725185	0.413651947231068	2.19186204000569	3.67942685312758	1.51233066439606	8.95186633865067	0.008	0.004
ukb-b-19953	BMI	Type 2 diabetes	28	1.30275699361838	0.453625023666997	0.00408036851725185	0.413651947231068	2.19186204000569	3.67942685312758	1.51233066439606	8.95186633865067	0.008	0.004
ukb-b-16446	Basal metabolic rate	Type 2 diabetes	28	-0.426079	0.663691262376089	0.520883637796198	-1.72691	0.874755770413977	0.653064680151342	0.177832358597387	2.39828948918547	0.521	0.521
